# Supplementary material for: An oral, liver-restricted LXR inverse agonist for dyslipidemia: preclinical development and phase 1 trial
Source: Nat Med. 2026 Jan 16;32(3):883–93. doi: 10.1038/s41591-025-04169-6 (PMC13004691; doi:10.1038/s41591-025-04169-6)
Supplement: Supplementary file 4 — List of primers used in this study. [file 41591_2025_4169_MOESM4_ESM.xlsx]

## Sheet: Sheet1
Supplementary Table 1. List of primers used in this study
Gene names		Species	IDT PT code	SequenceProbe	SequencePrimerFOR	SequencePrimerREV
Scd1		Mouse		TGTTTACAAAAGTCTCGCCCCAGCA	CTGACCTGAAAGCCGAGAAG	AGAAGGTGCTAACGAACAGG
Fasn		Mouse		CAGGCTCAGGGTGTCCCATGTT	CCCCTCTGTTAATTGGCTCC	TTGTGGAAGTGCAGGTTAGG
Srebp1c		Mouse		TCTCCTGCTTGAGCTTCTGGTTGC	CCATCGACTACATCCGCTTC	GCCCTCCATAGACACATCTG
Acaca		Mouse	Mm.PT.56a.12492865	AGCTGAGGAAGTTGGCTATCCAGTG	AAGGCTATGTGAAGGATGTGG	CTGTCTGAAGAGGTTAGGGAAG
Hmgcr		Mouse	Mm.PT.58.31538611	TGCCATTCCACGAGCTATATTTTCCCTT	GCCCTCAGTTCAAATTCACAG	TTCCACAAGAGCGTCAAGAG
Abca1		Mouse		TGAGGAAATTGATGAGAAGAGCCACCC	TGACATGGTACATCGAAGCC	GATTTCTGACACTCCCTTCTGG
Abcg8		Mouse		ACGGATCAGGGTGGAAAACTGCT	GGCAAAGGAACTCAACACAAG	TCCCGGAAGTCATTGGAAATC
Abcg5		Mouse	Mm.PT.58.8809476	ACAAGCCCAGAGTCCAATAACACACA	AGAGCAGCAGAGAAATATCCAA	CTCGCCTACGTGCTACAC
Abcg1		Mouse	Mm.PT.58.7769191	AGCTTCAGATGCGCGGACACC	CCTTATCAATGGAATGCCCCG	CTGCCTTCATCCTTCTCCTG
Scd1		Rat	Rn.PT.58.10420077	AGGATTAAGAGAACTGGAGATGGGAGCC	TCTTCATCGACTGCATGGC	TGGAACAGGAACTCAGAAGC
Fasn		Rat	Rn.PT.47.9935210
Srebp1c		Rat		CACTTCGCAGGGTCAGGTTCTCC	CACAGCAACCAGAAACTCAAG	AGCGTTTCTACCACTTCAGG
Acaca		Rat	Rn.PT.58.44295071	CGAGGAGGTTGGCTATCCAGTGATG	AAGGCTATGTGAAGGATGTGG	GAGGTTAGGGAAGTCATCTGC
Angptl3		Rat	Rn.PT.58.9987867	TAATGTCCGTGGAGTGCCTGATTGG	AGAGGTGAACATACAAGTGGC	TTTGGTTGAAGTTTTGAGAGCC
Angptl4		Rat	Rn.PT.58.38014094	CTGAATCACCGTCCAGCCTCCAT	GACTTTTCCAGATCCAGCCTC	ATTGAAGTCCACAGAGCCG
Apoc2		Rat	Rn.PT.58.10013238
Apoc1		Rat	Rn.PT.58.33733922
Apoc1				CCGGGCCTTATCTTCCAAAGTGTTCC	CTGACTTTTCCAGCGCAATG	TGTTGAGCGTCTCTGAAAACC
Apoc3		Rat	Rn.PT.58.45088584.g
Angptl8		Rat		CAGCTTGTCGGAGATTCAGGCAGA	ATTTCTGGGAAGAGAGGTCAATC	GCTTCTGCTCGAAGGTGTAA
Timp1		Rat	Rn.PT.58.23885446	TCATCGAGACCACCTTATACCAGCGT	TTTCTGCAACTCGGACCTG	ACAGCGTCGAATCCTTTGAG
SREBP1C	Humanized liver chimeric PXB® mouse	Human	Hs.PT.58.3359761	TTA TTC AGC TTT GCC TCA GTG CCC A	CTG CTT GAG TTT CTG GTT GC	CTA CCG CTC CTC CAT CAA TG
FASN	Humanized liver chimeric PXB® mouse	Human		ACCTATGAAGCCATCGTGGACGG	CAAGCTGAAGGACCTGTCTAG	CGGAGTGAATCTGGGTTGATG
ACACA	Humanized liver chimeric PXB® mouse	Human	Hs.PT.56a.513712.g	TGTTTCATGTGGCCTGGGTAGATCC	ACAGTGGAGCAAGAATCGG	AATGGACAGAGTTGAGAGCAC
SCD1	Humanized liver chimeric PXB® mouse	Human		CTCCACAGACGATGAGCTCCTGC	AGTTCTACACCTGGCTTTGG	GTTGGCAATGATCAGAAAGAGC
CYP7A1	Humanized liver chimeric PXB® mouse	Human		CATAGCTCTTTACCCACAGTTAATGCACTTAGAT	CAATAGAAGGTAGTCTTTGTCTTCC	CCTACAACATCCGAAAAGATGAC
HMGCR	Humanized liver chimeric PXB® mouse	Human		TCCAACTTGTAGGCTGGGATATGCTTAG	ACAGATACTTGGGAATGCAGAG	CTGTCGGCGAATAGATACACC
ANGPTL3	Humanized liver chimeric PXB® mouse	Human		TGAGAGTTGCTGGGTCTGATGGC	AGAGGTGAACATACAAGTGGC	GTTCTCCCACGTTTCATTGAAG
ABCG5	Humanized liver chimeric PXB® mouse	Human		TGCGGTTACCCTTGTCCTGAACATT	TCGGAGAGCTGATTTTCTGTG	CTATTTCCCGTTCCTTGCTTTG
PCSK9	Humanized liver chimeric PXB® mouse	Human		CGGCTCGGCAGACAGCATCA	CACAGAGTGGGACATCACAG	TTTGGCAGAGAAGTGGATCAG
IDOL	Humanized liver chimeric PXB® mouse	Human		TGATGGAGGTGGAGGTGGAGG	TGCTGTGTTATGTGACGAGG	CTTTGCTACCCGTAAACTGC
