# Supplementary material for: An oral, liver-restricted LXR inverse agonist for dyslipidemia: preclinical development and phase 1 trial
Source: Nat Med. 2026 Jan 16;32(3):883–93. doi: 10.1038/s41591-025-04169-6 (PMC13004691; doi:10.1038/s41591-025-04169-6)
Supplement: Supplementary file 5 — Source Data Figs. 1–3 and 5, and Extended Data Figs. 1–8 and 10 [file 41591_2025_4169_MOESM5_ESM.xlsx]

## Sheet: Fig1a
rs id	Beta	LOG10P	GENPOS	trait	var_consequence
rs11039155	0.0534674	84.9937	47259211	HDL cholesterol i0 (EUR)	intron variant; 5 prime UTR variant; 5 prime UTR variant & NMD transcript variant; non coding transcript exon variant; upstream gene variant; intron variant & non coding transcript variant; downstream gene variant
rs11039155	0.0381471	40.7303	47259211	Apolipoprotein A i0 (EUR)	intron variant; 5 prime UTR variant; 5 prime UTR variant & NMD transcript variant; non coding transcript exon variant; upstream gene variant; intron variant & non coding transcript variant; downstream gene variant
rs11039155	0.0375997	38.794	47259211	IGF 1 i0 (EUR)	intron variant; 5 prime UTR variant; 5 prime UTR variant & NMD transcript variant; non coding transcript exon variant; upstream gene variant; intron variant & non coding transcript variant; downstream gene variant
rs61731956	0.4264	29.3396	47268596	HDL cholesterol i0 (EUR)	missense variant; non coding transcript exon variant; downstream gene variant
rs200557846	0.19469	28.1663	47259173	HDL cholesterol i0 (EUR)	intron variant; splice region variant & splice polypyrimidine tract variant & intron variant; splice region variant & splice polypyrimidine tract variant & intron variant & NMD transcript variant; 5 prime UTR variant; splice polypyrimidine tract variant & intron variant; non coding transcript exon variant; upstream gene variant; intron variant & non coding transcript variant; downstream gene vari…
rs11039155	-0.031685	26.247	47259211	C reactive protein i0 (EUR)	intron variant; 5 prime UTR variant; 5 prime UTR variant & NMD transcript variant; non coding transcript exon variant; upstream gene variant; intron variant & non coding transcript variant; downstream gene variant
rs11039155	-0.0283417	21.8512	47259211	Triglycerides i0 (EUR)	intron variant; 5 prime UTR variant; 5 prime UTR variant & NMD transcript variant; non coding transcript exon variant; upstream gene variant; intron variant & non coding transcript variant; downstream gene variant
rs11039155	-0.0617179	18.3004	47259211	Metabolic syndrome i0 (EUR)	intron variant; 5 prime UTR variant; 5 prime UTR variant & NMD transcript variant; non coding transcript exon variant; upstream gene variant; intron variant & non coding transcript variant; downstream gene variant
rs11039155	-0.0253159	18.1743	47259211	FSI i0 (EUR)	intron variant; 5 prime UTR variant; 5 prime UTR variant & NMD transcript variant; non coding transcript exon variant; upstream gene variant; intron variant & non coding transcript variant; downstream gene variant
rs11039155	-0.0573455	16.425	47259211	Hypertension (EUR)	intron variant; 5 prime UTR variant; 5 prime UTR variant & NMD transcript variant; non coding transcript exon variant; upstream gene variant; intron variant & non coding transcript variant; downstream gene variant
rs12221497	0.0213898	14.0496	47259102	HDL cholesterol i0 (EUR)	intron variant; intron variant & NMD transcript variant; splice region variant & 5 prime UTR variant; splice region variant & non coding transcript exon variant; 5 prime UTR variant; upstream gene variant; intron variant & non coding transcript variant; downstream gene variant; non coding transcript exon variant
rs200557846	0.138912	13.7423	47259173	Apolipoprotein A i0 (EUR)	intron variant; splice region variant & splice polypyrimidine tract variant & intron variant; splice region variant & splice polypyrimidine tract variant & intron variant & NMD transcript variant; 5 prime UTR variant; splice polypyrimidine tract variant & intron variant; non coding transcript exon variant; upstream gene variant; intron variant & non coding transcript variant; downstream gene vari…
rs61731956	0.277593	11.9494	47268596	Apolipoprotein A i0 (EUR)	missense variant; non coding transcript exon variant; downstream gene variant
rs12221497	0.0199746	11.5227	47259102	Apolipoprotein A i0 (EUR)	intron variant; intron variant & NMD transcript variant; splice region variant & 5 prime UTR variant; splice region variant & non coding transcript exon variant; 5 prime UTR variant; upstream gene variant; intron variant & non coding transcript variant; downstream gene variant; non coding transcript exon variant
rs41275186	-0.0351761	9.93664	47261864	HDL cholesterol i0 (EUR)	intron variant; downstream gene variant; non coding transcript exon variant; synonymous variant; intron variant & non coding transcript variant
rs61731956	0.252093	9.528	47268596	Aspartate aminotransferase i0 (EUR)	missense variant; non coding transcript exon variant; downstream gene variant
rs11039155	-0.0164202	9.4175	47259211	Cystatin C i0 (EUR)	intron variant; 5 prime UTR variant; 5 prime UTR variant & NMD transcript variant; non coding transcript exon variant; upstream gene variant; intron variant & non coding transcript variant; downstream gene variant
rs74924988	0.0124698	9.30634	47258214	Trunk predicted mass i0 (EUR)	intron variant; intron variant & NMD transcript variant; intron variant & non coding transcript variant; 5 prime UTR variant; upstream gene variant; non coding transcript exon variant
rs74924988	0.0188958	9.0265	47258214	HDL cholesterol i0 (EUR)	intron variant; intron variant & NMD transcript variant; intron variant & non coding transcript variant; 5 prime UTR variant; upstream gene variant; non coding transcript exon variant
rs61731956	0.229817	9.00752	47268596	Gamma glutamyltransferase i0 (EUR)	missense variant; non coding transcript exon variant; downstream gene variant
rs74924988	0.0119881	8.63602	47258214	Whole body fat free mass i0 (EUR)	intron variant; intron variant & NMD transcript variant; intron variant & non coding transcript variant; 5 prime UTR variant; upstream gene variant; non coding transcript exon variant
rs74924988	0.0119625	8.56481	47258214	Whole body water mass i0 (EUR)	intron variant; intron variant & NMD transcript variant; intron variant & non coding transcript variant; 5 prime UTR variant; upstream gene variant; non coding transcript exon variant
rs11039155	0.0162987	8.55243	47259211	Alkaline phosphatase i0 (EUR)	intron variant; 5 prime UTR variant; 5 prime UTR variant & NMD transcript variant; non coding transcript exon variant; upstream gene variant; intron variant & non coding transcript variant; downstream gene variant
rs11039155	0.0162501	8.15671	47259211	Glycated haemoglobin HbA1c i0 (EUR)	intron variant; 5 prime UTR variant; 5 prime UTR variant & NMD transcript variant; non coding transcript exon variant; upstream gene variant; intron variant & non coding transcript variant; downstream gene variant
rs74924988	0.0183396	7.98126	47258214	Apolipoprotein A i0 (EUR)	intron variant; intron variant & NMD transcript variant; intron variant & non coding transcript variant; 5 prime UTR variant; upstream gene variant; non coding transcript exon variant
rs74924988	0.0205074	7.6999	47258214	Glucose i0 (EUR)	intron variant; intron variant & NMD transcript variant; intron variant & non coding transcript variant; 5 prime UTR variant; upstream gene variant; non coding transcript exon variant
rs12221497	0.018267	7.65881	47259102	Glucose i0 (EUR)	intron variant; intron variant & NMD transcript variant; splice region variant & 5 prime UTR variant; splice region variant & non coding transcript exon variant; 5 prime UTR variant; upstream gene variant; intron variant & non coding transcript variant; downstream gene variant; non coding transcript exon variant
rs112624241	0.0379245	6.71044	47259046	HDL cholesterol i0 (EUR)	intron variant; intron variant & NMD transcript variant; intron variant & non coding transcript variant; 5 prime UTR variant; upstream gene variant; downstream gene variant; non coding transcript exon variant
rs200557846	0.0945198	6.64793	47259173	IGF 1 i0 (EUR)	intron variant; splice region variant & splice polypyrimidine tract variant & intron variant; splice region variant & splice polypyrimidine tract variant & intron variant & NMD transcript variant; 5 prime UTR variant; splice polypyrimidine tract variant & intron variant; non coding transcript exon variant; upstream gene variant; intron variant & non coding transcript variant; downstream gene vari…
rs112624241	0.0377607	6.57591	47259046	Alkaline phosphatase i0 (EUR)	intron variant; intron variant & NMD transcript variant; intron variant & non coding transcript variant; 5 prime UTR variant; upstream gene variant; downstream gene variant; non coding transcript exon variant
rs41275186	-0.0289248	6.48802	47261864	Apolipoprotein A i0 (EUR)	intron variant; downstream gene variant; non coding transcript exon variant; synonymous variant; intron variant & non coding transcript variant
rs41275186	0.0267409	6.46804	47261864	Cystatin C i0 (EUR)	intron variant; downstream gene variant; non coding transcript exon variant; synonymous variant; intron variant & non coding transcript variant
rs74924988	-0.0161532	6.05529	47258214	Triglycerides i0 (EUR)	intron variant; intron variant & NMD transcript variant; intron variant & non coding transcript variant; 5 prime UTR variant; upstream gene variant; non coding transcript exon variant
rs200557846	0.0907336	6.02164	47259173	Aspartate aminotransferase i0 (EUR)	intron variant; splice region variant & splice polypyrimidine tract variant & intron variant; splice region variant & splice polypyrimidine tract variant & intron variant & NMD transcript variant; 5 prime UTR variant; splice polypyrimidine tract variant & intron variant; non coding transcript exon variant; upstream gene variant; intron variant & non coding transcript variant; downstream gene vari…
rs12221497	-0.014224	5.89975	47259102	Triglycerides i0 (EUR)	intron variant; intron variant & NMD transcript variant; splice region variant & 5 prime UTR variant; splice region variant & non coding transcript exon variant; 5 prime UTR variant; upstream gene variant; intron variant & non coding transcript variant; downstream gene variant; non coding transcript exon variant
rs74924988	0.0156787	5.88286	47258214	IGF 1 i0 (EUR)	intron variant; intron variant & NMD transcript variant; intron variant & non coding transcript variant; 5 prime UTR variant; upstream gene variant; non coding transcript exon variant
rs12221497	0.013463	5.66469	47259102	Glycated haemoglobin HbA1c i0 (EUR)	intron variant; intron variant & NMD transcript variant; splice region variant & 5 prime UTR variant; splice region variant & non coding transcript exon variant; 5 prime UTR variant; upstream gene variant; intron variant & non coding transcript variant; downstream gene variant; non coding transcript exon variant
rs74924988	0.014748	5.45274	47258214	Glycated haemoglobin HbA1c i0 (EUR)	intron variant; intron variant & NMD transcript variant; intron variant & non coding transcript variant; 5 prime UTR variant; upstream gene variant; non coding transcript exon variant
rs1045680368	-1.45595	5.16261	47259985	Trunk predicted mass i0 (EUR)	splice donor region variant & intron variant; downstream gene variant; splice donor region variant & intron variant & NMD transcript variant; splice donor region variant & intron variant & non coding transcript variant; intron variant & non coding transcript variant; upstream gene variant
rs138970059	-0.0305981	4.83198	47268411	Trunk predicted mass i0 (EUR)	intron variant; intron variant & non coding transcript variant; downstream gene variant
rs112624241	-0.0792345	4.69817	47259046	Metabolic syndrome i0 (EUR)	intron variant; intron variant & NMD transcript variant; intron variant & non coding transcript variant; 5 prime UTR variant; upstream gene variant; downstream gene variant; non coding transcript exon variant
rs12221497	0.00763685	4.69797	47259102	Trunk predicted mass i0 (EUR)	intron variant; intron variant & NMD transcript variant; splice region variant & 5 prime UTR variant; splice region variant & non coding transcript exon variant; 5 prime UTR variant; upstream gene variant; intron variant & non coding transcript variant; downstream gene variant; non coding transcript exon variant
rs774079609	0.512398	4.69498	47260544	HDL cholesterol i0 (EUR)	missense variant; downstream gene variant; 3 prime UTR variant & NMD transcript variant; splice region variant & splice polypyrimidine tract variant & intron variant & non coding transcript variant; non coding transcript exon variant; intron variant & non coding transcript variant; intron variant
rs112624241	0.0308338	4.65308	47259046	Gamma glutamyltransferase i0 (EUR)	intron variant; intron variant & NMD transcript variant; intron variant & non coding transcript variant; 5 prime UTR variant; upstream gene variant; downstream gene variant; non coding transcript exon variant
rs41275186	-0.0240041	4.57343	47261864	IGF 1 i0 (EUR)	intron variant; downstream gene variant; non coding transcript exon variant; synonymous variant; intron variant & non coding transcript variant
rs74924988	-0.0124338	4.538	47258214	Cystatin C i0 (EUR)	intron variant; intron variant & NMD transcript variant; intron variant & non coding transcript variant; 5 prime UTR variant; upstream gene variant; non coding transcript exon variant
rs200557846	0.0730714	4.33392	47259173	Glycated haemoglobin HbA1c i0 (EUR)	intron variant; splice region variant & splice polypyrimidine tract variant & intron variant; splice region variant & splice polypyrimidine tract variant & intron variant & NMD transcript variant; 5 prime UTR variant; splice polypyrimidine tract variant & intron variant; non coding transcript exon variant; upstream gene variant; intron variant & non coding transcript variant; downstream gene vari…
rs138970059	-0.0450266	4.22555	47268411	Glycated haemoglobin HbA1c i0 (EUR)	intron variant; intron variant & non coding transcript variant; downstream gene variant
rs759396891	0.442662	4.18017	47259213	HDL cholesterol i0 (EUR)	intron variant; 5 prime UTR variant; 5 prime UTR variant & NMD transcript variant; non coding transcript exon variant; upstream gene variant; intron variant & non coding transcript variant; downstream gene variant
rs12221497	0.00704366	4.06872	47259102	Whole body fat free mass i0 (EUR)	intron variant; intron variant & NMD transcript variant; splice region variant & 5 prime UTR variant; splice region variant & non coding transcript exon variant; 5 prime UTR variant; upstream gene variant; intron variant & non coding transcript variant; downstream gene variant; non coding transcript exon variant
rs12221497	0.0070355	4.04386	47259102	Whole body water mass i0 (EUR)	intron variant; intron variant & NMD transcript variant; splice region variant & 5 prime UTR variant; splice region variant & non coding transcript exon variant; 5 prime UTR variant; upstream gene variant; intron variant & non coding transcript variant; downstream gene variant; non coding transcript exon variant

## Sheet: Fig1a (UKBB metadata)
Trait name	UKBB fields	Trait description	Trait preparation
a body shape index ABSI i0 (EUR)	48, 21001, 23104, 50	The Body Shape Index (BSI) is a measure of body fat distribution that takes into account both waist circumference and height.	The body shape index (BSI) is calculated from the following formula: BSI = (waist circumference / (BMI^2/3 * height^1/2)) https://doi.org/10.1002/oby.22313
Alanine aminotransferase i0 (EUR)	30620	Alanine aminotransferase	Measured by IFCC analysis on a Beckman Coulter AU5800
ALAT ASAT ratio i0 (EUR)	30620, 30650	The aspartate amino transferase/alanine amino transferase (ASAT/ALAT, also called AST/ALT, De Ritis) ratio is associated in differentiation between Alcoholic Liver Disease (ALD) and other types of liver diseases, particularly the Non-Alcoholic Fatty Liver Disease(NAFLD). A normal AST:ALT ratio should be <1. In patients with alcoholic liver disease, the AST:ALT ratio is >1 in 92% of patients, and …	To calculate ALAT/ASAT ratio, we simply divide the fields 30620 / 30650.
Alkaline phosphatase i0 (EUR)	30610	Alkaline phosphatase	Measured by AMP(IFCC) analysis on a Beckman Coulter AU5800
Apolipoprotein A i0 (EUR)	30630	Apolipoprotein A	Measured by immunoturbidimetric analysis on a Beckman Coulter AU5800.
Apolipoprotein B i0 (EUR)	30640	Apolipoprotein B	Measured by immunoturbidimetric analysis on a Beckman Coulter AU5800.
Arm fat free mass left i0 (EUR)	23125	Arm fat-free mass (left)	Body composition estimation by impedance measurement. Left arm fat free mass in Kg, 0.1 increments.
Arm fat free mass right i0 (EUR)	23121	Arm fat-free mass (right)	Body composition estimation by impedance measurement. Right arm fat free mass in Kg, 0.1 increments.
arthritis medication i0 (EUR)	20003	Treatment/medication code	Code for treatment. Negative codes indicate free-text entry.
Aspartate aminotransferase i0 (EUR)	30650	Aspartate aminotransferase	Measured by IFCC analysis on a Beckman Coulter AU5800.
B18 chronic viral hepatitis (EUR)	130200	Date B18 first reported (chronic viral hepatitis)	Date of the first occurrence of any code mapped to 3-character ICD10 B18. The code corresponds to "chronic viral hepatitis". Note that events which were apparently before birth were omitted when constructing this data field.
Back pain i0 (EUR)	6159	Pain type(s) experienced in last month	ACE touchscreen question "In the last month have you experienced any of the following that interfered with your usual activites? (You can select more than one answer)". The following checks were performed: If code 8 was selected, then no additional choices were allowed. If code -7 was selected, then no additional choices were allowed. If code -3 was selected, then no additional choices were allow…
body mass index BMI i0 (EUR)	21001, 23104	Body mass index (BMI), a measurement based on a person’s height and weight, allows the classification of individuals into categories such as obese or overweight. doi: 10.7759/cureus.22119	The Body Mass Index (BMI) value here is constructed from height and weight and impedance measurement (increments by 0.1). Value is not present if either of these readings were omitted. Additional patients were removed because they were deviating too much based on the standard deviation from the average range of the multiple measurements.
C reactive protein i0 (EUR)	30710	C-reactive protein	Measured by immunoturbidimetric - high sensitivity analysis on a Beckman Coulter AU5800
Calcium i0 (EUR)	30680	Calcium	Measured by Arsenazo III analysis on a Beckman Coulter AU5800
Cholesterol i0 (EUR)	30690	Cholesterol	Measured by CHO-POD analysis on a Beckman Coulter AU5800
Creatinine enzymatic in urine i0 (EUR)	30510	Creatinine (enzymatic) in urine	Measured by enzymatic analysis on a Beckman Coulter AU5400
creatinine i0 (EUR)	23478, 30700	Creatinine from blood assays combined from two different UKBB sources (NMR metabolics and Biomarkers).	Creatinine has been calculated in Nightingale Health data using NMR metabolomics (Biomarker group: Fluid balance) and the other is measured by enzymatic analysis on a Beckman Coulter AU5800 using biomarkers. Patients were removed if the values between the two measurements had a high standard deviation.
Cystatin C i0 (EUR)	30720	Cystatin C	Measured by latex enhanced immunoturbidimetric analysis on a Siemens ADVIA 1800
diabetes (EUR)	130706, 130708, 130710, 130712, 130714	Diabetes Mellitus aggregates multiple types detected in UKBB ressources: insulin-dependent, non-insulin-dependent, malnutrition-related, other specified and unspecified diabetes mellitus.	Binary value: If a date is reported in any of the given fields, the diabetes become 1, else 0.
Direct bilirubin i0 (EUR)	30660	Direct bilirubin	Measured by DPD analysis on a Beckman Coulter AU5800
E01 iodine deficiency related thyroid disorders and allied conditions (EUR)	130692	Date E01 first reported (iodine-deficiency-related thyroid disorders and allied conditions)	Date of the first occurrence of any code mapped to 3-character ICD10 E01. The code corresponds to "iodine-deficiency-related thyroid disorders and allied conditions". Note that events which were apparently before birth were omitted when constructing this data field.
E02 subclinical iodine deficiency hypothyroidism (EUR)	130694	Date E02 first reported (subclinical iodine-deficiency hypothyroidism)	Date of the first occurrence of any code mapped to 3-character ICD10 E02. The code corresponds to "subclinical iodine-deficiency hypothyroidism". Note that events which were apparently before birth were omitted when constructing this data field.
E10 insulin dependent diabetes mellitus (EUR)	130706	Date E10 first reported (insulin-dependent diabetes mellitus)	Date of the first occurrence of any code mapped to 3-character ICD10 E10. The code corresponds to "insulin-dependent diabetes mellitus". Note that events which were apparently before birth were omitted when constructing this data field.
E11 non insulin dependent diabetes mellitus (EUR)	130708	Date E11 first reported (non-insulin-dependent diabetes mellitus)	Date of the first occurrence of any code mapped to 3-character ICD10 E11. The code corresponds to "non-insulin-dependent diabetes mellitus". Note that events which were apparently before birth were omitted when constructing this data field.
FLI i0 (EUR)	48, 21001, 23104, 30730, 30870	The Fatty Liver Index (FLI) is used to detect fatty liver diseases and based on waist circumference, body mass index (BMI), triglycerides, and gamma-glutamyl-transferase (GGT).	The formula is as follow: FLI = (e 0.953*loge (triglycerides) + 0.139*BMI + 0.718*loge (ggt) + 0.053*waist circumference - 15.745) / (1 + e 0.953*loge (triglycerides) + 0.139*BMI + 0.718*loge (ggt) + 0.053*waist circumference - 15.745) * 100 https://doi.org/10.1186/s12876-018-0840-9
FSI i0 (EUR)	31, 34, 52, 53, 21001, 23104, 30870, 131286, 131288, 131290, 131292, 131294, 130706, 130708, 130710, 130712, 130714, 30620, 30650	Framingham Steatosis Index (FSI) is used to determine NAFLD occurrence according to age, body mass index, triglycerides, aspartate aminotransferase, alanine aminotransferase, diabetes history and hypertension status.	The trait has been calculated using the Framingham Steatosis index formula based on multiple fields from the UKBB. FSI = -7.981 + 0.011 * age(years) - 0.146 * sex (female = 1, male = 0) + 0.173 * BMI (kg/m2) + 0.007 * triglycerides + 0.593 * hypertension(yes = 1, no = 0) + 0.789 * diabetes(yes = 1, no = 0) + 1.1 * ALT/AST ratio >= 1.33 (yes = 1, no = 0). https://doi.org/10.1186/s12876-018-0840-9
Gamma glutamyltransferase i0 (EUR)	30730	Gamma glutamyltransferase	Measured by IFCC analysis on a Beckman Coulter AU5800
Glucose i0 (EUR)	30740	Glucose	Measured by hexokinase analysis on a Beckman Coulter AU5800
Glycated haemoglobin HbA1c i0 (EUR)	30750	Glycated haemoglobin (HbA1c)	Measured by HPLC analysis on a Bio-Rad VARIANT II Turbo
grip strength strongest hand i0 (EUR)	46, 47	Grip strengh of the strongest hand	Take the maximum value of each grip strength
grip strength weakest hand i0 (EUR)	46, 47	Grip strengh of the weakest hand	Take the minimum value o f each grip strength
Haemoglobin concentration i0 (EUR)	30020	Haemoglobin concentration	Result of "Haemoglobin Concentration" assay, performed on blood sample, obtained from UK Biobank assessment centre visit. Analyser operating range was 0 to 99.9g/dL Typical reference range is 12.1 to 16.3g/dL.
Hand grip strength left i0 (EUR)	46	Hand grip strength (left)	Left grip strength
Hand grip strength right i0 (EUR)	47	Hand grip strength (right)	Right grip strength
HDL cholesterol i0 (EUR)	30760	HDL cholesterol	Measured by enzyme immunoinhibition analysis on a Beckman Coulter AU5800
heart attack diagnosed by doctor i0 (EUR)	6150	Vascular/heart problems diagnosed by doctor	ACE touchscreen question "Has a doctor ever told you that you have had any of the following conditions? (You can select more than one answer)". The following checks were performed: If code -7 was selected, then no additional choices were allowed. If code -3 was selected, then no additional choices were allowed. If the participant activated the Help button they were shown the message: If you do no…
HSI i0 (EUR)	31, 21001, 23104, 30620, 30650, 130706, 130708, 130710, 130712, 130714	The Hepatic Steatosis Index (HSI) is a non-invasive diagnostic tool used to detect the presence of hepatic steatosis, also known as fatty liver disease.	HSI = 8 * (ALT/AST ratio) + BMI (+2, if diabetes; +2, if female) where ALT is the level of alanine transaminase in the blood, AST is the level of aspartate transaminase in the blood, and BMI is the body mass index of the individual. The formula also includes additional factors for diabetes and gender. https://doi.org/10.1186/s12876-018-0840-9
hypertension (EUR)	131286, 131288, 131290, 131292, 131294	Hypertension based on measurement dates	This trait is constructed from 5 different hypertension date fields: primary hypertension, secondary hypertension, hypertensive heart disease, hypertensive renal disease, hypertensive renal and heart disease. If any date is found, hypertension = 1, else hypertension = 0.
hypertensive renal disease (EUR)	131290, 131292	Hypertension renal disease based on measurement dates	This trait is constructed from 2 different hypertension date fields: hypertensive renal disease, hypertensive renal and heart disease. If any date is found, hypertension = 1, else hypertension = 0.
I21 acute myocardial infarction (EUR)	131298	Date I21 first reported (acute myocardial infarction)	Date of the first occurrence of any code mapped to 3-character ICD10 I21. The code corresponds to "acute myocardial infarction". Note that events which were apparently before birth were omitted when constructing this data field.
I22 subsequent myocardial infarction (EUR)	131300	Date I22 first reported (subsequent myocardial infarction)	Date of the first occurrence of any code mapped to 3-character ICD10 I22. The code corresponds to "subsequent myocardial infarction". Note that events which were apparently before birth were omitted when constructing this data field.
I24 other acute ischaemic heart diseases (EUR)	131304	Date I24 first reported (other acute ischaemic heart diseases)	Date of the first occurrence of any code mapped to 3-character ICD10 I24. The code corresponds to "other acute ischaemic heart diseases". Note that events which were apparently before birth were omitted when constructing this data field.
I25 chronic ischaemic heart disease (EUR)	131306	Date I25 first reported (chronic ischaemic heart disease)	Date of the first occurrence of any code mapped to 3-character ICD10 I25. The code corresponds to "chronic ischaemic heart disease". Note that events which were apparently before birth were omitted when constructing this data field.
I50 heart failure (EUR)	131354	Date I50 first reported (heart failure)	Date of the first occurrence of any code mapped to 3-character ICD10 I50. The code corresponds to "heart failure". Note that events which were apparently before birth were omitted when constructing this data field.
I60 subarachnoid haemorrhage (EUR)	131360	Date I60 first reported (subarachnoid haemorrhage)	Date of the first occurrence of any code mapped to 3-character ICD10 I60. The code corresponds to "subarachnoid haemorrhage". Note that events which were apparently before birth were omitted when constructing this data field.
I61 intracerebral haemorrhage (EUR)	131362	Date I61 first reported (intracerebral haemorrhage)	Date of the first occurrence of any code mapped to 3-character ICD10 I61. The code corresponds to "intracerebral haemorrhage". Note that events which were apparently before birth were omitted when constructing this data field.
I62 other nontraumatic intracranial haemorrhage (EUR)	131364	Date I62 first reported (other nontraumatic intracranial haemorrhage)	Date of the first occurrence of any code mapped to 3-character ICD10 I62. The code corresponds to "other nontraumatic intracranial haemorrhage". Note that events which were apparently before birth were omitted when constructing this data field.
I63 cerebral infarction (EUR)	131366	Date I63 first reported (cerebral infarction)	Date of the first occurrence of any code mapped to 3-character ICD10 I63. The code corresponds to "cerebral infarction". Note that events which were apparently before birth were omitted when constructing this data field.
I64 stroke not specified as haemorrhage or infarction (EUR)	131368	Date I64 first reported (stroke, not specified as haemorrhage or infarction)	Date of the first occurrence of any code mapped to 3-character ICD10 I64. The code corresponds to "stroke, not specified as haemorrhage or infarction". Note that events which were apparently before birth were omitted when constructing this data field.
I65 occlusion and stenosis of precerebral arteries not resulting in cerebral infarction (EUR)	131370	Date I65 first reported (occlusion and stenosis of precerebral arteries, not resulting in cerebral infarction)	Date of the first occurrence of any code mapped to 3-character ICD10 I65. The code corresponds to "occlusion and stenosis of precerebral arteries, not resulting in cerebral infarction". Note that events which were apparently before birth were omitted when constructing this data field.
I66 occlusion and stenosis of cerebral arteries not resulting in cerebral infarction (EUR)	131372	Date I66 first reported (occlusion and stenosis of cerebral arteries, not resulting in cerebral infarction)	Date of the first occurrence of any code mapped to 3-character ICD10 I66. The code corresponds to "occlusion and stenosis of cerebral arteries, not resulting in cerebral infarction". Note that events which were apparently before birth were omitted when constructing this data field.
I67 other cerebrovascular diseases (EUR)	131374	Date I67 first reported (other cerebrovascular diseases)	Date of the first occurrence of any code mapped to 3-character ICD10 I67. The code corresponds to "other cerebrovascular diseases". Note that events which were apparently before birth were omitted when constructing this data field.
IGF 1 i0 (EUR)	30770	IGF-1	Measured by CLIA analysis on a DiaSorin Ltd. LIASON XL
indirect bilirubin i0 (EUR)	30660, 30840	Indirect bilirubin	Indirect bilirubin is calculated using the difference of total bilirubin and direct bilirubin.
J41 simple and mucopurulent chronic bronchitis (EUR)	131486	Date J41 first reported (simple and mucopurulent chronic bronchitis)	Date of the first occurrence of any code mapped to 3-character ICD10 J41. The code corresponds to "simple and mucopurulent chronic bronchitis". Note that events which were apparently before birth were omitted when constructing this data field.
J42 unspecified chronic bronchitis (EUR)	131488	Date J42 first reported (unspecified chronic bronchitis)	Date of the first occurrence of any code mapped to 3-character ICD10 J42. The code corresponds to "unspecified chronic bronchitis". Note that events which were apparently before birth were omitted when constructing this data field.
J44 other chronic obstructive pulmonary disease (EUR)	131492	Date J44 first reported (other chronic obstructive pulmonary disease)	Date of the first occurrence of any code mapped to 3-character ICD10 J44. The code corresponds to "other chronic obstructive pulmonary disease". Note that events which were apparently before birth were omitted when constructing this data field.
K70 alcoholic liver disease (EUR)	131658	Date K70 first reported (alcoholic liver disease)	Date of the first occurrence of any code mapped to 3-character ICD10 K70. The code corresponds to "alcoholic liver disease". Note that events which were apparently before birth were omitted when constructing this data field.
K73 chronic hepatitis not elsewhere classified (EUR)	131664	Date K73 first reported (chronic hepatitis, not elsewhere classified)	Date of the first occurrence of any code mapped to 3-character ICD10 K73. The code corresponds to "chronic hepatitis, not elsewhere classified". Note that events which were apparently before birth were omitted when constructing this data field.
K74 fibrosis and cirrhosis of liver (EUR)	131666	Date K74 first reported (fibrosis and cirrhosis of liver)	Date of the first occurrence of any code mapped to 3-character ICD10 K74. The code corresponds to "fibrosis and cirrhosis of liver". Note that events which were apparently before birth were omitted when constructing this data field.
K75 other inflammatory liver diseases (EUR)	131668	Date K75 first reported (other inflammatory liver diseases)	Date of the first occurrence of any code mapped to 3-character ICD10 K75. The code corresponds to "other inflammatory liver diseases". Note that events which were apparently before birth were omitted when constructing this data field.
LDL direct i0 (EUR)	30780	LDL direct	Measured by enzymatic protective selection analysis on a Beckman Coulter AU5800
Leg fat free mass left i0 (EUR)	23117	Leg fat-free mass (left)	Body composition estimation by impedance measurement. Left leg fat free mass in Kg, 0.1 increments.
Leg fat free mass right i0 (EUR)	23113	Leg fat-free mass (right)	Body composition estimation by impedance measurement. Right leg fat free mass in Kg, 0.1 increments.
Lipoprotein A i0 (EUR)	30790	Lipoprotein A	Measured by immunoturbidimetric analysis on a Randox AU5800. Values for Lipoprotein A that were outside the reportable range are available in return 2321
M33 dermatopolymyositis (EUR)	131896	Date M33 first reported (dermatopolymyositis)	Date of the first occurrence of any code mapped to 3-character ICD10 M33. The code corresponds to "dermatopolymyositis". Note that events which were apparently before birth were omitted when constructing this data field.
M60 myositis (EUR)	131930	Date M60 first reported (myositis)	Date of the first occurrence of any code mapped to 3-character ICD10 M60. The code corresponds to "myositis". Note that events which were apparently before birth were omitted when constructing this data field.
Mean corpuscular haemoglobin concentration i0 (EUR)	30060	Mean corpuscular haemoglobin concentration	Result of "Mean Corpuscular Haemoglobin Concentration" assay, performed on blood sample, obtained from UK Biobank assessment centre visit. Mean Corpuscular Haemoglobin Concentration (g/dL) is the average weight of haemoglobin in a measured dilution, computed by the formula: (haemoglobin/haematocrit) x 100.
Mean corpuscular haemoglobin i0 (EUR)	30050	Mean corpuscular haemoglobin	Result of "Mean Corpuscular Haemoglobin" assay, performed on blood sample, obtained from UK Biobank assessment centre visit.
Mean reticulocyte volume i0 (EUR)	30260	Mean reticulocyte volume	Result of "Mean Reticulocytes Volume" assay, performed on blood sample, obtained from UK Biobank assessment centre visit. Mean Reticulocytes volume is the average volume of all reticulocytes, calculated from the reticulocytes (percentage).
Mean sphered cell volume i0 (EUR)	30270	Mean sphered cell volume	Result of "Mean Sphered Cells Volume" assay, performed on blood sample, obtained from UK Biobank assessment centre visit.
metabolic syndrome i0 (EUR)	31, 48, 93, 94, 3160, 4079, 4080, 6153, 20003, 21001, 21002, 23098, 23100, 23104, 30740, 30760, 30870, 130708	Metabolic syndrome is a group of conditions that together raise your risk of coronary heart disease, diabetes, stroke, and other serious health problems. Metabolic syndrome is also called insulin resistance syndrome.	For a person to be defined as having the metabolic syndrome they must have: Central obesity (defined as waist circumference* with ethnicity specific values) plus any two of the following four factors: Raised triglycerides (≥ 150 mg/dL or 1.7 mmol/L), Reduced HDL cholesterol (40 mg/dL (1.03 mmol/L) in males, 50 mg/dL (1.29 mmol/L) in females), Raised blood pressure (systolic BP ≥ 130 or diastolic …
NFS i0 (EUR)	34, 52, 53, 21001, 23104, 30080, 30600, 30620, 30650, 130706, 130708, 130710, 130712, 130714	The NFS is a non-invasive scoring system that is used to predict the presence or absence of liver fibrosis in patients with non-alcoholic fatty liver disease (NAFLD).	The NFS score is given by the formula: -1.675 + 0.037 × age (year) + 0.094 × BMI (kg/m2) + 1.13 × IFG/diabetes (yes = 1, no = 0) + 0.99 × AST/ALT ratio - 0.013 × platelet count (×109/L) - 0.66 × albumin (g/dL) doi: 10.3748/wjg.v19.i8.1219
overall health rating i0 (EUR)	2178	Overall health rating	ACE touchscreen question "In general how would you rate your overall health?"
pain back hip knee shoulder body joint i0 (EUR)	6159	Pain type(s) experienced in last month	ACE touchscreen question "In the last month have you experienced any of the following that interfered with your usual activites? (You can select more than one answer)". The following checks were performed: If code 8 was selected, then no additional choices were allowed. If code -7 was selected, then no additional choices were allowed. If code -3 was selected, then no additional choices were allow…
Phosphate i0 (EUR)	30810	Phosphate	Measured by phophomolybdate complex analysis on a Beckman Coulter AU5800
physical activity in last 4 weeks i0 (EUR)	6164	Types of physical activity in last 4 weeks	ACE touchscreen question "In the last 4 weeks did you spend any time doing the following? (You can select more than one answer)". The following checks were performed: if code -7 was selected, then no additional choices were allowed. If code -3 was selected, then no additional choices were allowed. If the participant activated the Help button they were shown the message: Strenuous sports include s…
Potassium in urine i0 (EUR)	30520	Potassium in urine	Measured by ISE (ion selective electrode) analysis on a Beckman Coulter AU5400.
Rheumatoid factor i0 (EUR)	30820	Rheumatoid factor	Measured by immunoturbidimetric analysis on a Beckman Coulter AU5800
Sitting height i0 (EUR)	20015	Sitting height	Distance from rump to crown when sitting, calculated as the difference between Field 51 and Field 3077.
Sleep duration i0 (EUR)	1160	Sleep duration	ACE touchscreen question "About how many hours sleep do you get in every 24 hours? (please include naps)". The following checks were performed: If answer < 1 then rejected. If answer > 23 then rejected. If answer < 3 then participant asked to confirm. If answer > 12 then participant asked to confirm. If the participant activated the Help button they were shown the message: If the time you spend s…
sodium creatinine ratio in urine i0 (EUR)	30510, 30530	Sodium / Creatinine ratio in urine	This trait is simply computed by dividing the sodium over the creatinine in urine.
Sodium in urine i0 (EUR)	30530	Sodium in urine	Measured by ISE (ion selective electrode) analysis using Beckman Coulter AU5400.
Stomach or abdominal pain i0 (EUR)	6159	Pain type(s) experienced in last month	ACE touchscreen question "In the last month have you experienced any of the following that interfered with your usual activites? (You can select more than one answer)". The following checks were performed: If code 8 was selected, then no additional choices were allowed. If code -7 was selected, then no additional choices were allowed. If code -3 was selected, then no additional choices were allow…
stroke diagnosed by doctor i0 (EUR)	6150	Vascular/heart problems diagnosed by doctor	ACE touchscreen question "Has a doctor ever told you that you have had any of the following conditions? (You can select more than one answer)". The following checks were performed: If code -7 was selected, then no additional choices were allowed. If code -3 was selected, then no additional choices were allowed. If the participant activated the Help button they were shown the message: If you do no…
Total bilirubin i0 (EUR)	30840	Total bilirubin	Measured by photometric colour analysis on a Beckman Coulter AU5800
Triglycerides i0 (EUR)	30870	Triglycerides	Measured by GPO-POD analysis on a Beckman Coulter AU5800
Trunk fat mass i0 (EUR)	23128	Trunk fat mass	Body composition estimation by impedance measurement. Trunk fat mass in Kg, 0.1 increments.
Trunk predicted mass i0 (EUR)	23130	Trunk predicted mass	Body composition estimation by impedance measurement. Trunk predicted mass in Kg, 0.1 increments.
variability pulse rate during bike test i0 (EUR)	5983	Electrocardiogram is a diagnostic test that records the electrical activity of the heart.	The Bike Test consists of many phases. A phase is generally divided into number of stages. At various points during the test, called trends, readings about heart rate, workload etc are recorded. This field contains heart rate (beats per minute) at the time of the trend entry
waist hip ratio i0 (EUR)	48, 49	Waist / hip ratio	By dividing the waist circumference over the hip circumference, we obtain the waist/hip ratio.
weight i0 (EUR)	3160, 21002, 23098	Weight	The weight has been computed by averaging the weight between 3 different methods of weight measurements. Patients were removed if the values between the measurements had a high standard deviation.
Whole body fat free mass i0 (EUR)	23101	Fat free mass	Body composition estimation by impedance measurement. Fat free mass in Kg. Increment in 0.1 Kg
whole body fat percentage i0 (EUR)	3160, 21002, 23098, 23100	Whole body fat percentage	Whole body fat percentage is obtained by calculating the body fat mass over the body's weight. Total fat mass in Kg, in 0.1Kg increments.
Whole body water mass i0 (EUR)	23102	Body water mass	Body composition estimation by impedance measurement. Units in Kg. Increments in 0.1 Kg.
alzheimers (EUR)	42020	Algorithmically-determined diagnosis of Alzheimer's disease Alzheimer disease is a primary degenerative cerebral disease of unknown etiology with characteristic neuropathological and neurochemical features. The disorder is usually insidious in onset and develops slowly but steadily over a period of several years.	This phenotype is 1 if the participant has a "Date of alzheimer's disease report", 0 otherwise.
bipolar (EUR)	130892	Diagnosis of bipolar disorder. A disorder characterized by two or more episodes in which the patient's mood and activity levels are significantly disturbed, this disturbance consisting on some occasions of an elevation of mood and increased energy and activity (hypomania or mania) and on others of a lowering of mood and decreased energy and activity (depression). Repeated episodes of hypomania or…	This phenotype is 1 if the participant has a "Date F31 first reported (bipolar affective disorder)", 0 otherwise.
intellectual disabilities (EUR)	130950, 130952, 130954, 130958, 130960	Diagnosis of any kind of mental retardation. A condition of arrested or incomplete development of the mind, which is especially characterized by impairment of skills manifested during the developmental period, skills which contribute to the overall level of intelligence, i.e. cognitive, language, motor, and social abilities. Retardation can occur with or without any other mental or physical condi…	This phenotype is 1 if a "Date first reported" exists for any of the following ICD10 codes: F70 (mild mental retardation), F71 (moderate mental retardation), F72 (severe mental retardation), F78 (other mental retardation), F79 (unspecified mental retardation). Otherwise it is 0.
parkinsonism (EUR)	131022, 131026, 131028, 42034, 42036	Diagnosis of Parkinson's and related diseases. Parkinson's disease is a brain disorder that causes unintended or uncontrollable movements, such as shaking, stiffness, and difficulty with balance and coordination. (Source: NIH)	This phenotype is 1 if a "Date first reported" exists for any of the following ICD10 codes: G20 (parkinson's disease), G22 (parkinsonism in diseases classified elsewhere), G23 (other degenerative diseases of the basal ganglia), or there is a "Date of progressive supranuclear palsy report" or a "Date of multiple system atrophy report" (Algorithmically-defined outcomes). Otherwise it is 0.
schizophrenia (EUR)	130874, 130876, 130878, 130880, 130882, 130884, 130886, 130888	Diagnosis of schizophrenia. The schizophrenic disorders are characterized in general by fundamental and characteristic distortions of thinking and perception, and affects that are inappropriate or blunted. Clear consciousness and intellectual capacity are usually maintained although certain cognitive deficits may evolve in the course of time. The most important psychopathological phenomena includ…	This phenotype is 1 if a "Date first reported" exists for any of the following ICD10 codes: F20 (schizophrenia), F21 (schizotypal disorder), F22 (persistent delusional disorders), F23 (acute and transient psychotic disorders), F24 (induced delusional disorder), F25 (schizoaffetcive disorders), F28 (other nonorganic psychotic disorders), F29 (unspecified nonorganic psychosis). Otherwise it is 0.
vascular dementia (EUR)	42022	Diagnosis of vascular dementia. Vascular dementia is the result of infarction of the brain due to vascular disease, including hypertensive cerebrovascular disease. The infarcts are usually small but cumulative in their effect. Onset is usually in later life. (Source: WHO)	This phenotype is 1 if the participant has a "Date of vascular dementia report", 0 otherwise.
rheumatic fever with heart involvement (EUR)	131272, 40001, 40002, 41270, 41271	Diagnosis of rheumatic fever with heart involvement	Data were retrieved from UKBB using the listed field IDs. A patient is considered to be diagnosed with the described disease if a diagnosis is recorded in at least one of the listed fields. The age at diagnosis is computed as the minimum age across all fields. Pateients that have a familar history of heart diseases, that have a very high 10-years risk of cardiovascular diseases (CVD) according to…
mitral valve dysfunction (EUR)	131276, 131322, 20002, 40001, 40002, 41270, 41271	Diagnosis of mitral valve dysfunction	Data were retrieved from UKBB using the listed field IDs. A patient is considered to be diagnosed with the described disease if a diagnosis is recorded in at least one of the listed fields. The age at diagnosis is computed as the minimum age across all fields. Pateients that have a familar history of heart diseases, that have a very high 10-years risk of cardiovascular diseases (CVD) according to…
tricuspid stenosis (EUR)	40001, 40002, 41270	Diagnosis of tricuspid stenosis	Data were retrieved from UKBB using the listed field IDs. A patient is considered to be diagnosed with the described disease if a diagnosis is recorded in at least one of the listed fields. The age at diagnosis is computed as the minimum age across all fields. Pateients that have a familar history of heart diseases, that have a very high 10-years risk of cardiovascular diseases (CVD) according to…
tricuspid insufficiency (EUR)	40001, 40002, 41270	Diagnosis of tricuspid insufficiency	Data were retrieved from UKBB using the listed field IDs. A patient is considered to be diagnosed with the described disease if a diagnosis is recorded in at least one of the listed fields. The age at diagnosis is computed as the minimum age across all fields. Pateients that have a familar history of heart diseases, that have a very high 10-years risk of cardiovascular diseases (CVD) according to…
multiple valve diseases (EUR)	131282, 40001, 40002, 41270	Diagnosis of multiple valve diseases	Data were retrieved from UKBB using the listed field IDs. A patient is considered to be diagnosed with the described disease if a diagnosis is recorded in at least one of the listed fields. The age at diagnosis is computed as the minimum age across all fields. Pateients that have a familar history of heart diseases, that have a very high 10-years risk of cardiovascular diseases (CVD) according to…
myocarditis (EUR)	131334, 131336, 20002, 40001, 40002, 41270, 41271	Diagnosis of myocarditis	Data were retrieved from UKBB using the listed field IDs. A patient is considered to be diagnosed with the described disease if a diagnosis is recorded in at least one of the listed fields. The age at diagnosis is computed as the minimum age across all fields. Pateients that have a familar history of heart diseases, that have a very high 10-years risk of cardiovascular diseases (CVD) according to…
acute myocarditis (EUR)	131334, 40001, 40002, 41270, 41271	Diagnosis of acute myocarditis	Data were retrieved from UKBB using the listed field IDs. A patient is considered to be diagnosed with the described disease if a diagnosis is recorded in at least one of the listed fields. The age at diagnosis is computed as the minimum age across all fields. Pateients that have a familar history of heart diseases, that have a very high 10-years risk of cardiovascular diseases (CVD) according to…
infective myocarditis (EUR)	40001, 40002, 41270	Diagnosis of infective myocarditis	Data were retrieved from UKBB using the listed field IDs. A patient is considered to be diagnosed with the described disease if a diagnosis is recorded in at least one of the listed fields. The age at diagnosis is computed as the minimum age across all fields. Pateients that have a familar history of heart diseases, that have a very high 10-years risk of cardiovascular diseases (CVD) according to…
endocardial fibroelastosis (EUR)	40001, 40002, 41270	Diagnosis of endocardial fibroelastosis	Data were retrieved from UKBB using the listed field IDs. A patient is considered to be diagnosed with the described disease if a diagnosis is recorded in at least one of the listed fields. The age at diagnosis is computed as the minimum age across all fields. Pateients that have a familar history of heart diseases, that have a very high 10-years risk of cardiovascular diseases (CVD) according to…
cardiomyopathy (EUR)	131338, 20002, 40001, 40002, 41270, 41271	Diagnosis of cardiomyopathy	Data were retrieved from UKBB using the listed field IDs. A patient is considered to be diagnosed with the described disease if a diagnosis is recorded in at least one of the listed fields. The age at diagnosis is computed as the minimum age across all fields. Pateients that have a familar history of heart diseases, that have a very high 10-years risk of cardiovascular diseases (CVD) according to…
hypertrophic cardiomyopathy (EUR)	20002, 40001, 40002, 41270, 41271	Diagnosis of hypertrophic cardiomyopathy	Data were retrieved from UKBB using the listed field IDs. A patient is considered to be diagnosed with the described disease if a diagnosis is recorded in at least one of the listed fields. The age at diagnosis is computed as the minimum age across all fields. Pateients that have a familar history of heart diseases, that have a very high 10-years risk of cardiovascular diseases (CVD) according to…
hypertrophic cardiomyopathy hcm hocm (EUR)	20002	Diagnosis of hypertrophic cardiomyopathy hcm hocm	Data were retrieved from UKBB using the listed field IDs. A patient is considered to be diagnosed with the described disease if a diagnosis is recorded in at least one of the listed fields. The age at diagnosis is computed as the minimum age across all fields. Pateients that have a familar history of heart diseases, that have a very high 10-years risk of cardiovascular diseases (CVD) according to…
cardiovascular disorders originating in the perinatal period (EUR)	132360	Diagnosis of cardiovascular disorders originating in the perinatal period	Data were retrieved from UKBB using the listed field IDs. A patient is considered to be diagnosed with the described disease if a diagnosis is recorded in at least one of the listed fields. The age at diagnosis is computed as the minimum age across all fields. Pateients that have a familar history of heart diseases, that have a very high 10-years risk of cardiovascular diseases (CVD) according to…
plasma protein TIMP1 (EUR)	30900	Normalized plasma protein level for protein TIMP1 (TIMP Metallopeptidase Inhibitor 1)	Normalized OLINK protein expression data were retrieved from UKBB through field 30900, part of category 1839 (Blood proteomics - protein biomarkers). The full list of available (now or in the near future) UKBB proteins measured in plasma is available here: https://biobank.ctsu.ox.ac.uk/crystal/coding.cgi?id=143&nl=1. OLINK batch number was retrieved from resource 1016 (linked to category 1839) an…

## Sheet: Fig1b
ID	Description	setSize	enrichmentScore	NES	pvalue	p.adjust	qvalue	rank	leading_edge	core_enrichment	category	core_enrichmentNgenes	core_enrichmentgenes	signficant	label	stars	gene_ratio	comparison
GOBP_LIPID_HOMEOSTASIS	GOBP_LIPID_HOMEOSTASIS	142	0.268888	1.39501	0.0124658	0.0397978	0.0248013	2722	tags=23%, list=12%, signal=20%	NR1H3/FGFR4/ABCG5/TM6SF2/ACOX2/MLXIPL/APOC3/RCN3/EPHX2/LCAT/ACSM2A/C1QTNF3/CEBPA/APOA1/APOC4/SOAT2/LIPG/LRP5L/ORMDL3/RTN4/APOM/ACSM1/ABCG8/GPAM/CYP39A1/DGAT1/DGAT2/ANGPTL3/CYP7A1/PNPLA2/ACOX1/GCKR	GOBP	32	ABCG5 ABCG8 ACOX1 ACOX2 ACSM1 ACSM2A ANGPTL3 APOA1 APOC3 APOC4 APOM C1QTNF3 CEBPA CYP39A1 CYP7A1 DGAT1 DGAT2 EPHX2 FGFR4 GCKR GPAM LCAT LIPG LRP5L MLXIPL NR1H3 ORMDL3 PNPLA2 RCN3 RTN4 SOAT2 TM6SF2	TRUE	Lipid homeostasis	*	0.225352	female_GTEx
GOBP_TRIGLYCERIDE_BIOSYNTHETIC_PROCESS	GOBP_TRIGLYCERIDE_BIOSYNTHETIC_PROCESS	37	0.487685	1.90438	0.000797007	0.00387937	0.00241756	2452	tags=38%, list=11%, signal=34%	NR1H3/MOGAT2/MOGAT1/SLC27A1/LPIN3/THRSP/RGN/PLIN5/SREBF1/MOGAT3/PCK2/GPAM/DGAT1/DGAT2	GOBP	14	DGAT1 DGAT2 GPAM LPIN3 MOGAT1 MOGAT2 MOGAT3 NR1H3 PCK2 PLIN5 RGN SLC27A1 SREBF1 THRSP	TRUE	Triglyceride biosynthetic process	**	0.378378	female_GTEx
GOBP_TRIGLYCERIDE_METABOLIC_PROCESS	GOBP_TRIGLYCERIDE_METABOLIC_PROCESS	92	0.343648	1.6409	0.0025727	0.0105959	0.00660318	2510	tags=25%, list=11%, signal=22%	NR1H3/MOGAT2/MOGAT1/SLC27A1/LPIN3/APOC3/SLC27A5/THRSP/RGN/APOC1/PLIN5/APOA1/SREBF1/MOGAT3/LIPG/CAT/SORL1/PCK2/LMF1/GPAM/DGAT1/DGAT2/PNPLA2	GOBP	23	APOA1 APOC1 APOC3 CAT DGAT1 DGAT2 GPAM LIPG LMF1 LPIN3 MOGAT1 MOGAT2 MOGAT3 NR1H3 PCK2 PLIN5 PNPLA2 RGN SLC27A1 SLC27A5 SORL1 SREBF1 THRSP	TRUE	Triglyceride metabolic process	**	0.25	female_GTEx
HALLMARK_CHOLESTEROL_HOMEOSTASIS	HALLMARK_CHOLESTEROL_HOMEOSTASIS	73	0.194612	0.888603	0.66988	0.712638	0.195038	5560	tags=34%, list=25%, signal=25%	PCYT2/GSTM2/ACSS2/CPEB2/LSS/ADH4/FASN/MAL2/STARD4/TM7SF2/PMVK/SC5D/ABCA2/SEMA3B/SCD/EBP/ERRFI1/FADS2/ECH1/ANXA13/CBS/MVK/CHKA/FBXO6/MAL2	Hallmarks	25	ABCA2 ACSS2 ADH4 ANXA13 CBS CHKA CPEB2 EBP ECH1 ERRFI1 FADS2 FASN FBXO6 GSTM2 LSS MAL2 MAL2 MVK PCYT2 PMVK SC5D SCD SEMA3B STARD4 TM7SF2	FALSE	Cholesterol homeostasis		0.342466	female_GTEx
KEGG_FATTY_ACID_METABOLISM	KEGG_FATTY_ACID_METABOLISM	42	0.576133	2.31339	1.6174e-06	1.33803e-05	6.57792e-06	3605	tags=52%, list=16%, signal=44%	CYP4A11/ACADL/ACADSB/GCDH/CYP4A22/ECHS1/EHHADH/ALDH7A1/ADH1B/ACADS/ADH7/ADH1A/ADH1C/ADH4/ACAA1/HADH/ACOX1/ADH6/ECI2/ACSL6/ALDH2/ECI1	KEGG	22	ACAA1 ACADL ACADS ACADSB ACOX1 ACSL6 ADH1A ADH1B ADH1C ADH4 ADH6 ADH7 ALDH2 ALDH7A1 CYP4A11 CYP4A22 ECHS1 ECI1 ECI2 EHHADH GCDH HADH	TRUE	Fatty acid metabolism	***	0.52381	female_GTEx
REACTOME_CHOLESTEROL_BIOSYNTHESIS	REACTOME_CHOLESTEROL_BIOSYNTHESIS	24	0.332363	1.17082	0.222738	0.295049	0.130086	7524	tags=46%, list=34%, signal=30%	LSS/TM7SF2/PMVK/SC5D/MSMO1/EBP/MVK/IDI1/MVD/FDPS/LBR	Reactome	11	EBP FDPS IDI1 LBR LSS MSMO1 MVD MVK PMVK SC5D TM7SF2	FALSE	Cholesterol biosynthesis		0.458333	female_GTEx
GOBP_LIPID_HOMEOSTASIS	GOBP_LIPID_HOMEOSTASIS	142	0.214006	1.07941	0.285988	0.400987	0.218437	5738	tags=32%, list=26%, signal=24%	NR1H3/FGFR4/ACOX2/MLXIPL/ABCG5/ACSM2A/LCAT/SOAT2/EPHX2/ORMDL3/RCN3/TM6SF2/APOC4/ACOX1/DGAT1/DGAT2/ABCA2/APOC3/CEBPA/GPAM/ABCG8/RTN4/CYP7A1/PNPLA2/LRP5L/HNF4A/APOM/CYP39A1/TSKU/ZBTB20/TMEM97/PLA2G12B/ACSM3/PCSK9/LIPG/APOC2/APOA5/APOA1/RBP1/GCKR/C1QTNF3/SESN2/MTTP/ABCB11/ANGPTL3	GOBP	45	ABCA2 ABCB11 ABCG5 ABCG8 ACOX1 ACOX2 ACSM2A ACSM3 ANGPTL3 APOA1 APOA5 APOC2 APOC3 APOC4 APOM C1QTNF3 CEBPA CYP39A1 CYP7A1 DGAT1 DGAT2 EPHX2 FGFR4 GCKR GPAM HNF4A LCAT LIPG LRP5L MLXIPL MTTP NR1H3 ORMDL3 PCSK9 PLA2G12B PNPLA2 RBP1 RCN3 RTN4 SESN2 SOAT2 TM6SF2 TMEM97 TSKU ZBTB20	FALSE	Lipid homeostasis		0.316901	male_GTEx
GOBP_TRIGLYCERIDE_BIOSYNTHETIC_PROCESS	GOBP_TRIGLYCERIDE_BIOSYNTHETIC_PROCESS	37	0.396997	1.51621	0.0236757	0.0545465	0.0297141	2923	tags=32%, list=13%, signal=28%	NR1H3/MOGAT2/MOGAT1/SLC27A1/THRSP/RGN/LPIN3/DGAT1/DGAT2/GPAM/PCK2/PLIN5	GOBP	12	DGAT1 DGAT2 GPAM LPIN3 MOGAT1 MOGAT2 NR1H3 PCK2 PLIN5 RGN SLC27A1 THRSP	TRUE	Triglyceride biosynthetic process	*	0.324324	male_GTEx
GOBP_TRIGLYCERIDE_METABOLIC_PROCESS	GOBP_TRIGLYCERIDE_METABOLIC_PROCESS	92	0.28393	1.32609	0.0500963	0.103703	0.056492	5130	tags=32%, list=23%, signal=24%	NR1H3/MOGAT2/SLC27A5/MOGAT1/SLC27A1/THRSP/RGN/LPIN3/DGAT1/CAT/DGAT2/APOC3/GPAM/PCK2/PNPLA2/PLIN5/APOC1/LMF1/SORL1/CYP2E1/MOGAT3/ATG14/GPLD1/PCSK9/LIPG/APOC2/AGMO/APOA5/APOA1	GOBP	29	AGMO APOA1 APOA5 APOC1 APOC2 APOC3 ATG14 CAT CYP2E1 DGAT1 DGAT2 GPAM GPLD1 LIPG LMF1 LPIN3 MOGAT1 MOGAT2 MOGAT3 NR1H3 PCK2 PCSK9 PLIN5 PNPLA2 RGN SLC27A1 SLC27A5 SORL1 THRSP	FALSE	Triglyceride metabolic process		0.315217	male_GTEx
HALLMARK_CHOLESTEROL_HOMEOSTASIS	HALLMARK_CHOLESTEROL_HOMEOSTASIS	73	0.198044	0.888945	0.658153	0.671585	0.141386	6198	tags=38%, list=28%, signal=27%	PCYT2/LSS/ACSS2/GSTM2/PMVK/ADH4/ABCA2/TM7SF2/CPEB2/MVK/EBP/FASN/ATXN2/CBS/TMEM97/MAL2/SC5D/FBXO6/ECH1/FADS2/GNAI1/ERRFI1/STARD4/FDPS/SCD/MVD/ANXA13/MAL2	Hallmarks	28	ABCA2 ACSS2 ADH4 ANXA13 ATXN2 CBS CPEB2 EBP ECH1 ERRFI1 FADS2 FASN FBXO6 FDPS GNAI1 GSTM2 LSS MAL2 MAL2 MVD MVK PCYT2 PMVK SC5D SCD STARD4 TM7SF2 TMEM97	FALSE	Cholesterol homeostasis		0.383562	male_GTEx
KEGG_FATTY_ACID_METABOLISM	KEGG_FATTY_ACID_METABOLISM	42	0.572883	2.24042	2.73311e-06	1.84232e-05	7.88499e-06	5423	tags=62%, list=24%, signal=47%	ADH1B/CYP4A11/ACADS/CYP4A22/EHHADH/ADH6/ACAA1/GCDH/ALDH3A2/ADH1C/ACOX1/ACADL/ADH4/ADH1A/ADH7/ECI2/ACADSB/ECHS1/HADH/ALDH7A1/ACSL6/ECI1/ADH5/ACADM/ALDH2/ALDH1B1	KEGG	26	ACAA1 ACADL ACADM ACADS ACADSB ACOX1 ACSL6 ADH1A ADH1B ADH1C ADH4 ADH5 ADH6 ADH7 ALDH1B1 ALDH2 ALDH3A2 ALDH7A1 CYP4A11 CYP4A22 ECHS1 ECI1 ECI2 EHHADH GCDH HADH	TRUE	Fatty acid metabolism	***	0.619048	male_GTEx
REACTOME_CHOLESTEROL_BIOSYNTHESIS	REACTOME_CHOLESTEROL_BIOSYNTHESIS	24	0.432566	1.50137	0.0418329	0.0685048	0.0277802	7702	tags=54%, list=35%, signal=35%	LSS/PMVK/TM7SF2/MVK/EBP/SC5D/MSMO1/FDPS/MVD/DHCR24/LBR/IDI1/FDFT1	Reactome	13	DHCR24 EBP FDFT1 FDPS IDI1 LBR LSS MSMO1 MVD MVK PMVK SC5D TM7SF2	TRUE	Cholesterol biosynthesis	*	0.541667	male_GTEx
GOBP_LIPID_HOMEOSTASIS	GOBP_LIPID_HOMEOSTASIS	126	0.502826	2.48936	4.28069e-12	3.52372e-10	2.76292e-10	5310	tags=40%, list=17%, signal=34%	NR1H3/PLA2G12B/ACOX1/APOB/ACOX2/APOC4/APOC3/ABCG8/APOE/ORMDL3/APOA1/APOM/RTN4/APOC2/CYP39A1/EPHX2/HNF4A/IL18/FGFR4/PNPLA2/CES1/NR1D2/ZBTB20/RBP1/DGAT2/CYP7A1/MLXIPL/CETP/ABCG5/APOA5/LCAT/DGAT1/TM6SF2/ACOX3/ABHD5/GCKR/ABCA5/ABCA2/CEBPA/RORA/GPAM/APOA2/COMMD9/LDLR/SAR1B/PPARG/CAV1/HPS6/POLD1/SIRT1/GOT1	GOBP	51	ABCA2 ABCA5 ABCG5 ABCG8 ABHD5 ACOX1 ACOX2 ACOX3 APOA1 APOA2 APOA5 APOB APOC2 APOC3 APOC4 APOE APOM CAV1 CEBPA CES1 CETP COMMD9 CYP39A1 CYP7A1 DGAT1 DGAT2 EPHX2 FGFR4 GCKR GOT1 GPAM HNF4A HPS6 IL18 LCAT LDLR MLXIPL NR1D2 NR1H3 ORMDL3 PLA2G12B PNPLA2 POLD1 PPARG RBP1 RORA RTN4 SAR1B SIRT1 TM6SF2 ZBTB20	TRUE	Lipid homeostasis	***	0.404762	female_HLC
GOBP_TRIGLYCERIDE_BIOSYNTHETIC_PROCESS	GOBP_TRIGLYCERIDE_BIOSYNTHETIC_PROCESS	25	0.588434	2.06365	0.000206875	0.00264704	0.00207552	4478	tags=52%, list=14%, signal=45%	NR1H3/C3/ACSL1/GPLD1/RGN/THRSP/DGAT2/SLC27A1/DGAT1/PCK2/GPAM/LDLR/PCK1	GOBP	13	ACSL1 C3 DGAT1 DGAT2 GPAM GPLD1 LDLR NR1H3 PCK1 PCK2 RGN SLC27A1 THRSP	TRUE	Triglyceride biosynthetic process	**	0.52	female_HLC
GOBP_TRIGLYCERIDE_METABOLIC_PROCESS	GOBP_TRIGLYCERIDE_METABOLIC_PROCESS	77	0.545094	2.46988	2.7039e-09	1.27186e-07	9.97259e-08	4478	tags=44%, list=14%, signal=38%	NR1H3/APOB/C3/SORL1/ACSL1/AADAC/CYP2E1/APOC3/APOE/APOA1/APOC2/SLC27A5/GPLD1/RGN/TBL1XR1/PNPLA2/THRSP/CAT/DGAT2/SLC27A1/SEL1L/CETP/APOA5/DGAT1/PCK2/APOC1/ABHD5/GPAM/SERPINA12/APOA2/LDLR/CPS1/PANK2/PCK1	GOBP	34	AADAC ABHD5 ACSL1 APOA1 APOA2 APOA5 APOB APOC1 APOC2 APOC3 APOE C3 CAT CETP CPS1 CYP2E1 DGAT1 DGAT2 GPAM GPLD1 LDLR NR1H3 PANK2 PCK1 PCK2 PNPLA2 RGN SEL1L SERPINA12 SLC27A1 SLC27A5 SORL1 TBL1XR1 THRSP	TRUE	Triglyceride metabolic process	***	0.441558	female_HLC
HALLMARK_CHOLESTEROL_HOMEOSTASIS	HALLMARK_CHOLESTEROL_HOMEOSTASIS	68	0.588304	2.61949	2.24072e-10	1.60052e-09	9.43463e-10	5883	tags=54%, list=18%, signal=44%	TM7SF2/ECH1/PCYT2/CLU/FDPS/PMVK/GLDC/CBS/STARD4/ADH4/ETHE1/MVK/LSS/ERRFI1/CPEB2/HMGCR/PLAUR/ABCA2/NFIL3/ACSS2/FBXO6/LDLR/DHCR7/IDI1/ACTG1/FDFT1/CYP51A1/PPARG/ATXN2/GUSB/TP53INP1/ALDOC/FASN/TNFRSF12A/GSTM2/ATF5/S100A11	Hallmarks	37	ABCA2 ACSS2 ACTG1 ADH4 ALDOC ATF5 ATXN2 CBS CLU CPEB2 CYP51A1 DHCR7 ECH1 ERRFI1 ETHE1 FASN FBXO6 FDFT1 FDPS GLDC GSTM2 GUSB HMGCR IDI1 LDLR LSS MVK NFIL3 PCYT2 PLAUR PMVK PPARG S100A11 STARD4 TM7SF2 TNFRSF12A TP53INP1	TRUE	Cholesterol homeostasis	***	0.544118	female_HLC
KEGG_FATTY_ACID_METABOLISM	KEGG_FATTY_ACID_METABOLISM	38	0.791482	3.08273	6.69952e-15	2.02102e-13	1.06957e-13	3416	tags=76%, list=11%, signal=68%	EHHADH/ACOX1/ADH6/ACSL5/ACADVL/ACSL1/ADH1B/ADH5/ACADM/ADH1C/GCDH/HADHA/ALDH7A1/ACAA2/ACADL/ADH4/ACADSB/ACAA1/ALDH1B1/CYP4A11/CPT2/ALDH2/ADH1A/ECHS1/HADHB/ACOX3/ALDH3A2/ACADS/ACSL6	KEGG	29	ACAA1 ACAA2 ACADL ACADM ACADS ACADSB ACADVL ACOX1 ACOX3 ACSL1 ACSL5 ACSL6 ADH1A ADH1B ADH1C ADH4 ADH5 ADH6 ALDH1B1 ALDH2 ALDH3A2 ALDH7A1 CPT2 CYP4A11 ECHS1 EHHADH GCDH HADHA HADHB	TRUE	Fatty acid metabolism	***	0.763158	female_HLC
REACTOME_CHOLESTEROL_BIOSYNTHESIS	REACTOME_CHOLESTEROL_BIOSYNTHESIS	21	0.685008	2.27958	2.36445e-05	0.000491235	0.000401227	5307	tags=62%, list=17%, signal=52%	TM7SF2/FDPS/PMVK/MVK/LSS/GGPS1/HMGCR/DHCR7/IDI1/FDFT1/CYP51A1/ARV1/DHCR24	Reactome	13	ARV1 CYP51A1 DHCR24 DHCR7 FDFT1 FDPS GGPS1 HMGCR IDI1 LSS MVK PMVK TM7SF2	TRUE	Cholesterol biosynthesis	***	0.619048	female_HLC
GOBP_LIPID_HOMEOSTASIS	GOBP_LIPID_HOMEOSTASIS	126	0.46834	2.35589	9.06203e-11	6.82859e-09	5.68376e-09	6045	tags=44%, list=19%, signal=36%	NR1H3/PLA2G12B/APOB/ACOX1/IL18/APOC4/RTN4/ABCB11/ACOX2/COMMD9/ABCG8/CYP39A1/ORMDL3/RBP1/CES1/SAR1B/ACOXL/NR1D2/PNPLA2/APOM/APOC3/DGAT1/ABCA5/HNF4A/GOT1/APOC2/MLXIPL/ACOX3/APOE/ABHD5/FGFR4/CETP/POLD1/ZBTB20/FBXW7/CAV1/APOA1/ABCG5/TM6SF2/ABHD4/ABCA2/EPHX2/HPS6/LDLRAP1/CYP7A1/PPARG/CEBPA/ABCA1/AKR1C1/GPAM/ACSM1/XBP1/FUNDC2/NPC2/GCKR	GOBP	55	ABCA1 ABCA2 ABCA5 ABCB11 ABCG5 ABCG8 ABHD4 ABHD5 ACOX1 ACOX2 ACOX3 ACOXL ACSM1 AKR1C1 APOA1 APOB APOC2 APOC3 APOC4 APOE APOM CAV1 CEBPA CES1 CETP COMMD9 CYP39A1 CYP7A1 DGAT1 EPHX2 FBXW7 FGFR4 FUNDC2 GCKR GOT1 GPAM HNF4A HPS6 IL18 LDLRAP1 MLXIPL NPC2 NR1D2 NR1H3 ORMDL3 PLA2G12B PNPLA2 POLD1 PPARG RBP1 RTN4 SAR1B TM6SF2 XBP1 ZBTB20	TRUE	Lipid homeostasis	***	0.436508	male_HLC
GOBP_TRIGLYCERIDE_BIOSYNTHETIC_PROCESS	GOBP_TRIGLYCERIDE_BIOSYNTHETIC_PROCESS	25	0.503255	1.80092	0.00585938	0.0520858	0.0433535	5581	tags=44%, list=18%, signal=36%	NR1H3/C3/ACSL1/GPLD1/SLC27A1/DGAT1/RGN/FBXW7/PCK2/THRSP/GPAM	GOBP	11	ACSL1 C3 DGAT1 FBXW7 GPAM GPLD1 NR1H3 PCK2 RGN SLC27A1 THRSP	TRUE	Triglyceride biosynthetic process	*	0.44	male_HLC
GOBP_TRIGLYCERIDE_METABOLIC_PROCESS	GOBP_TRIGLYCERIDE_METABOLIC_PROCESS	77	0.466488	2.16464	1.08385e-06	3.66119e-05	3.04738e-05	4236	tags=34%, list=13%, signal=29%	NR1H3/APOB/C3/ACSL1/CYP2E1/TBL1XR1/AADAC/GPLD1/SLC27A1/GPX1/SORL1/SEL1L/PNPLA2/CPS1/APOC3/DGAT1/RGN/APOC2/CAT/APOE/ABHD5/CETP/SLC27A5/FBXW7/CAV1/APOA1	GOBP	26	AADAC ABHD5 ACSL1 APOA1 APOB APOC2 APOC3 APOE C3 CAT CAV1 CETP CPS1 CYP2E1 DGAT1 FBXW7 GPLD1 GPX1 NR1H3 PNPLA2 RGN SEL1L SLC27A1 SLC27A5 SORL1 TBL1XR1	TRUE	Triglyceride metabolic process	***	0.337662	male_HLC
HALLMARK_CHOLESTEROL_HOMEOSTASIS	HALLMARK_CHOLESTEROL_HOMEOSTASIS	68	0.531672	2.41161	2.63631e-08	1.55647e-07	8.51963e-08	6771	tags=49%, list=21%, signal=38%	PMVK/PCYT2/FDPS/GLDC/ECH1/TM7SF2/MVK/FBXO6/CLU/LSS/ADH4/CBS/CPEB2/IDI1/ACSS2/STARD4/DHCR7/ALDOC/S100A11/LGALS3/HMGCR/ABCA2/ACTG1/NFIL3/ERRFI1/PPARG/FDFT1/MAL2/ATXN2/GNAI1/CYP51A1/FASN/ANXA13	Hallmarks	33	ABCA2 ACSS2 ACTG1 ADH4 ALDOC ANXA13 ATXN2 CBS CLU CPEB2 CYP51A1 DHCR7 ECH1 ERRFI1 FASN FBXO6 FDFT1 FDPS GLDC GNAI1 HMGCR IDI1 LGALS3 LSS MAL2 MVK NFIL3 PCYT2 PMVK PPARG S100A11 STARD4 TM7SF2	TRUE	Cholesterol homeostasis	***	0.485294	male_HLC
KEGG_FATTY_ACID_METABOLISM	KEGG_FATTY_ACID_METABOLISM	38	0.731838	2.91332	9.13353e-12	2.36167e-10	1.41467e-10	4539	tags=68%, list=14%, signal=59%	EHHADH/ACOX1/ACSL1/ACSL5/ADH6/ACADM/ACADVL/HADHA/ADH5/GCDH/CPT2/ADH1B/ADH1C/ACADSB/ADH4/ACADL/ACAA2/HADHB/ALDH7A1/ACOX3/ACAA1/ADH1A/ALDH3A2/ALDH1B1/ECHS1/ACADS	KEGG	26	ACAA1 ACAA2 ACADL ACADM ACADS ACADSB ACADVL ACOX1 ACOX3 ACSL1 ACSL5 ADH1A ADH1B ADH1C ADH4 ADH5 ADH6 ALDH1B1 ALDH3A2 ALDH7A1 CPT2 ECHS1 EHHADH GCDH HADHA HADHB	TRUE	Fatty acid metabolism	***	0.684211	male_HLC
REACTOME_CHOLESTEROL_BIOSYNTHESIS	REACTOME_CHOLESTEROL_BIOSYNTHESIS	21	0.630553	2.14724	0.000177267	0.00277411	0.00216161	6740	tags=57%, list=21%, signal=45%	PMVK/FDPS/TM7SF2/MVK/DHCR24/LSS/IDI1/DHCR7/HMGCR/FDFT1/CYP51A1/ARV1	Reactome	12	ARV1 CYP51A1 DHCR24 DHCR7 FDFT1 FDPS HMGCR IDI1 LSS MVK PMVK TM7SF2	TRUE	Cholesterol biosynthesis	**	0.571429	male_HLC

## Sheet: Fig1c
Position(x)	Score(y)	ID	Name	Gene present?
1	-0.063	R-HSA-69002	DNA Replication Pre-Initiation	No
2	-0.078	R-HSA-69304	Regulation of DNA replication	No
3	-0.075	R-HSA-69300	Removal of licensing factors from origins	No
4	-0.054	R-HSA-68949	Orc1 removal from chromatin	No
5	-0.054	R-HSA-69052	Switching of origins to a post-replicative state	No
6	0.025	R-HSA-68827	CDT1 association with the CDC6:ORC:origin complex	No
7	-0.074	R-HSA-68867	Assembly of the pre-replicative complex	No
8	-0.086	R-HSA-453279	Mitotic G1-G1/S phases	No
9	-0.087	R-HSA-69206	G1/S Transition	No
10	-0.086	R-HSA-69242	S Phase	No
11	-0.027	R-HSA-69239	Synthesis of DNA	No
12	-0.103	R-HSA-69306	DNA Replication	No
13	0.037	R-HSA-1236974	ER-Phagosome pathway	No
14	-0.01	R-HSA-1236975	Antigen processing-Cross presentation	No
15	0.02	GO:0002474	antigen processing and presentation of peptide antigen via MHC class I	No
16	-0.011	GO:0002479	antigen processing and presentation of exogenous peptide antigen via MHC class I, TAP-dependent	No
17	0.01	GO:0042590	antigen processing and presentation of exogenous peptide antigen via MHC class I	No
18	-0.049	GO:0043618	regulation of transcription from RNA polymerase II promoter in response to stress	No
19	-0.03	GO:0043620	regulation of DNA-templated transcription in response to stress	No
20	0.023	R-HSA-1234176	Oxygen-dependent proline hydroxylation of Hypoxia-inducible Factor Alpha	No
21	-0.005	GO:0061418	regulation of transcription from RNA polymerase II promoter in response to hypoxia	No
22	-0.019	R-HSA-1234174	Regulation of Hypoxia-inducible Factor (HIF) by oxygen	No
23	-0.019	R-HSA-2262749	Cellular response to hypoxia	No
24	0.013	GO:0005838	proteasome regulatory particle	No
25	0.013	GO:0022624	proteasome accessory complex	No
26	-0.021	R-HSA-5632684	Hedgehog 'on' state	No
27	-0.02	R-HSA-5358351	Signaling by Hedgehog	No
28	-0.038	R-HSA-5610787	Hedgehog 'off' state	No
29	0	R-HSA-5687128	MAPK6/MAPK4 signaling	No
30	0.025	R-HSA-195253	Degradation of beta-catenin by the destruction complex	No
31	0.048	GO:0031146	SCF-dependent proteasomal ubiquitin-dependent protein catabolic process	No
32	0.015	R-HSA-5607761	Dectin-1 mediated noncanonical NF-kB signaling	No
33	0.012	R-HSA-5676590	NIK-->noncanonical NF-kB signaling	No
34	0.039	R-HSA-5610780	Degradation of GLI1 by the proteasome	No
35	0.013	R-HSA-5610783	Degradation of GLI2 by the proteasome	No
36	0.013	R-HSA-5610785	GLI3 is processed to GLI3R by the proteasome	No
37	-0.065	R-HSA-8852276	The role of GTSE1 in G2/M progression after G2 checkpoint	No
38	0.023	R-HSA-5678895	Defective CFTR causes cystic fibrosis	No
39	0.046	R-HSA-5358346	Hedgehog ligand biogenesis	No
40	0.021	R-HSA-5362768	Hh mutants that don't undergo autocatalytic processing are degraded by ERAD	No
41	0.021	R-HSA-5387390	Hh mutants abrogate ligand secretion	No
42	0.055	R-HSA-8948751	Regulation of PTEN stability and activity	No
43	0.015	R-HSA-350562	Regulation of ornithine decarboxylase (ODC)	No
44	0.022	3050	Proteasome	No
45	0.03	R-HSA-1236978	Cross-presentation of soluble exogenous antigens (endosomes)	No
46	-0.046	R-HSA-5658442	Regulation of RAS by GAPs	No
47	-0.005	R-HSA-8941858	Regulation of RUNX3 expression and activity	No
48	0.022	R-HSA-69613	p53-Independent G1/S DNA damage checkpoint	No
49	0.022	R-HSA-69601	Ubiquitin Mediated Degradation of Phosphorylated Cdc25A	No
50	0.022	R-HSA-69610	p53-Independent DNA Damage Response	No
51	0.038	R-HSA-349425	Autodegradation of the E3 ubiquitin ligase COP1	No
52	0.028	R-HSA-69541	Stabilization of p53	No
53	0.01	R-HSA-4641258	Degradation of DVL	No
54	0.019	R-HSA-450408	AUF1 (hnRNP D0) binds and destabilizes mRNA	No
55	0.025	R-HSA-8854050	FBXL7 down-regulates AURKA during mitotic entry and in early mitosis	No
56	0.041	R-HSA-174113	SCF-beta-TrCP mediated degradation of Emi1	No
57	0.041	R-HSA-180534	Vpu mediated degradation of CD4	No
58	0.009	R-HSA-4641257	Degradation of AXIN	No
59	0.026	R-HSA-180585	Vif-mediated degradation of APOBEC3G	No
60	0.004	R-HSA-169911	Regulation of Apoptosis	No
61	0.027	R-HSA-211733	Regulation of activated PAK-2p34 by proteasome mediated degradation	No
62	0.024	R-HSA-69017	CDK-mediated phosphorylation and removal of Cdc6	No
63	0.026	R-HSA-69229	Ubiquitin-dependent degradation of Cyclin D1	No
64	0.026	R-HSA-75815	Ubiquitin-dependent degradation of Cyclin D	No
65	0.021	GO:0005839	proteasome core complex	No
66	0.038	GO:1905368	peptidase complex	No
67	0.023	GO:0000502	proteasome complex	No
68	0.025	GO:1905369	endopeptidase complex	No
69	0.102	R-HSA-351202	Metabolism of polyamines	No
70	0.028	GO:0006521	regulation of cellular amino acid metabolic process	No
71	0.041	GO:0033238	regulation of cellular amine metabolic process	No
72	-0.036	R-HSA-69615	G1/S DNA Damage Checkpoints	No
73	-0.032	R-HSA-69563	p53-Dependent G1 DNA Damage Response	No
74	-0.032	R-HSA-69580	p53-Dependent G1/S DNA damage checkpoint	No
75	0	R-HSA-187577	SCF(Skp2)-mediated degradation of p27/p21	No
76	-0.052	R-HSA-69202	Cyclin E associated events during G1/S transition	No
77	-0.036	R-HSA-69656	Cyclin A:Cdk2-associated events at S phase entry	No
78	0.037	GO:0010972	negative regulation of G2/M transition of mitotic cell cycle	No
79	0.002	GO:1902750	negative regulation of cell cycle G2/M phase transition	No
80	0.073	R-HSA-382556	ABC-family proteins mediated transport	No
81	0.101	R-HSA-5619084	ABC transporter disorders	No
82	0	R-HSA-8878166	Transcriptional regulation by RUNX2	No
83	0.023	R-HSA-8939902	Regulation of RUNX2 expression and activity	No
84	0	R-HSA-8878159	Transcriptional regulation by RUNX3	No
85	0.029	R-HSA-5689603	UCH proteinases	No
86	0	GO:0035567	non-canonical Wnt signaling pathway	No
87	0	R-HSA-3858494	Beta-catenin independent WNT signaling	No
88	0	GO:2000027	regulation of organ morphogenesis	No
89	0	GO:1905330	regulation of morphogenesis of an epithelium	No
90	-0.036	GO:0001738	morphogenesis of a polarized epithelium	No
91	-0.048	GO:0001736	establishment of planar polarity	No
92	-0.048	GO:0007164	establishment of tissue polarity	No
93	-0.048	GO:0060071	Wnt signaling pathway, planar cell polarity pathway	No
94	-0.048	GO:0090175	regulation of establishment of planar polarity	No
95	-0.061	R-HSA-4086400	PCP/CE pathway	No
96	-0.006	R-HSA-4608870	Asymmetric localization of PCP proteins	No
97	0.023	R-HSA-202403	TCR signaling	No
98	-0.018	R-HSA-202424	Downstream TCR signaling	No
99	0.024	GO:0050851	antigen receptor-mediated signaling pathway	No
100	0.024	GO:0050852	T cell receptor signaling pathway	No
101	0	R-HSA-5621481	C-type lectin receptors (CLRs)	No
102	0	GO:0002220	innate immune response activating cell surface receptor signaling pathway	No
103	0	GO:0002223	stimulatory C-type lectin receptor signaling pathway	No
104	0	R-HSA-2454202	Fc epsilon receptor (FCERI) signaling	No
105	-0.012	R-HSA-2871837	FCERI mediated NF-kB activation	No
106	-0.013	R-HSA-5607764	CLEC7A (Dectin-1) signaling	No
107	0	R-HSA-983705	Signaling by the B Cell Receptor (BCR)	No
108	-0.023	R-HSA-1168372	Downstream signaling events of B Cell Receptor (BCR)	No
109	0.025	R-HSA-1169091	Activation of NF-kappaB in B cells	No
110	0	R-HSA-446652	Interleukin-1 family signaling	No
111	-0.036	GO:0038061	NIK/NF-kappaB signaling	No
112	-0.019	R-HSA-5668541	TNFR2 non-canonical NF-kB pathway	No
113	0	R-HSA-174048	APC/C:Cdc20 mediated degradation of Cyclin B	No
114	0	R-HSA-179409	APC-Cdc20 mediated degradation of Nek2A	No
115	0	GO:0005680	anaphase-promoting complex	No
116	0	R-HSA-176412	Phosphorylation of the APC/C	No
117	0	R-HSA-176407	Conversion from APC/C:Cdc20 to APC/C:Cdh1 in late anaphase	No
118	0	R-HSA-141405	Inhibition of the proteolytic activity of APC/C required for the onset of anaphase by mitotic spindle checkpoint components	No
119	0	R-HSA-141430	Inactivation of APC/C via direct inhibition of the APC/C complex	No
120	0	GO:0070979	protein K11-linked ubiquitination	No
121	0	GO:0000152	nuclear ubiquitin ligase complex	No
122	0.006	GO:0051438	regulation of ubiquitin-protein transferase activity	No
123	0.006	GO:0051443	positive regulation of ubiquitin-protein transferase activity	No
124	0.062	R-HSA-174084	Autodegradation of Cdh1 by Cdh1:APC/C	No
125	0.061	R-HSA-174154	APC/C:Cdc20 mediated degradation of Securin	No
126	0.061	R-HSA-174178	APC/C:Cdh1 mediated degradation of Cdc20 and other APC/C:Cdh1 targeted proteins in late mitosis/early G1	No
127	-0.015	R-HSA-176409	APC/C:Cdc20 mediated degradation of mitotic proteins	No
128	-0.016	R-HSA-176814	Activation of APC/C and APC/C:Cdc20 mediated degradation of mitotic proteins	No
129	0.061	R-HSA-174184	Cdc20:Phospho-APC/C mediated degradation of Cyclin A	No
130	0.061	R-HSA-179419	APC:Cdc20 mediated degradation of cell cycle proteins prior to satisfation of the cell cycle checkpoint	No
131	0.019	GO:0031145	anaphase-promoting complex-dependent catabolic process	No
132	0.011	R-HSA-174143	APC/C-mediated degradation of cell cycle proteins	No
133	0.011	R-HSA-453276	Regulation of mitotic cell cycle	No
134	0.017	GO:0051437	positive regulation of ubiquitin-protein ligase activity involved in regulation of mitotic cell cycle transition	No
135	0.014	R-HSA-176408	Regulation of APC/C activators between G1/S and early anaphase	No
136	0.017	GO:0051436	negative regulation of ubiquitin-protein ligase activity involved in mitotic cell cycle	No
137	0.016	GO:0051439	regulation of ubiquitin-protein ligase activity involved in mitotic cell cycle	No
138	0.017	GO:0051444	negative regulation of ubiquitin-protein transferase activity	No
139	0.018	GO:1904667	negative regulation of ubiquitin protein ligase activity	No
140	0.048	GO:1904666	regulation of ubiquitin protein ligase activity	No
141	0.026	GO:1904668	positive regulation of ubiquitin protein ligase activity	No
142	0.03	GO:2000058	regulation of protein ubiquitination involved in ubiquitin-dependent protein catabolic process	No
143	0.014	GO:2000060	positive regulation of protein ubiquitination involved in ubiquitin-dependent protein catabolic process	No
144	0	GO:0031398	positive regulation of protein ubiquitination	No
145	0	GO:1903322	positive regulation of protein modification by small protein conjugation or removal	No
146	0	GO:0031396	regulation of protein ubiquitination	No
147	0	GO:1903320	regulation of protein modification by small protein conjugation or removal	No
148	0	GO:0042787	protein ubiquitination involved in ubiquitin-dependent protein catabolic process	No
149	-0.016	GO:0031397	negative regulation of protein ubiquitination	No
150	0	GO:1903321	negative regulation of protein modification by small protein conjugation or removal	No
151	0	GO:0006875	cellular metal ion homeostasis	No
152	0	GO:0055065	metal ion homeostasis	No
153	0	GO:0006873	cellular ion homeostasis	No
154	0	GO:0030003	cellular cation homeostasis	No
155	0	GO:0050801	ion homeostasis	No
156	0	GO:0055080	cation homeostasis	No
157	0	GO:0098771	inorganic ion homeostasis	No
158	0	GO:0048878	chemical homeostasis	Yes
159	0	GO:0019725	cellular homeostasis	No
160	0	GO:0055082	cellular chemical homeostasis	No
161	0	GO:0007204	positive regulation of cytosolic calcium ion concentration	No
162	0	GO:0051480	regulation of cytosolic calcium ion concentration	No
163	0	GO:0006874	cellular calcium ion homeostasis	No
164	0	GO:0055074	calcium ion homeostasis	No
165	0	GO:0072503	cellular divalent inorganic cation homeostasis	No
166	0	GO:0072507	divalent inorganic cation homeostasis	No
167	0	GO:0051926	negative regulation of calcium ion transport	No
168	0	GO:1901020	negative regulation of calcium ion transmembrane transporter activity	No
169	0	GO:1903170	negative regulation of calcium ion transmembrane transport	No
170	0	GO:2001258	negative regulation of cation channel activity	No
171	0	GO:0043271	negative regulation of ion transport	No
172	0	GO:0032410	negative regulation of transporter activity	No
173	0	GO:0032413	negative regulation of ion transmembrane transporter activity	No
174	0	GO:1904063	negative regulation of cation transmembrane transport	No
175	0	GO:0034763	negative regulation of transmembrane transport	No
176	0	GO:0034766	negative regulation of ion transmembrane transport	No
177	0	GO:2000272	negative regulation of receptor activity	No
178	0	GO:0060314	regulation of ryanodine-sensitive calcium-release channel activity	No
179	0	GO:0050849	negative regulation of calcium-mediated signaling	No
180	0	GO:0010523	negative regulation of calcium ion transport into cytosol	No
181	0	GO:0010644	cell communication by electrical coupling	No
182	0	GO:0086064	cell communication by electrical coupling involved in cardiac conduction	No
183	0	GO:0010881	regulation of cardiac muscle contraction by regulation of the release of sequestered calcium ion	No
184	0	GO:0010882	regulation of cardiac muscle contraction by calcium ion signaling	No
185	0	GO:0010880	regulation of release of sequestered calcium ion into cytosol by sarcoplasmic reticulum	No
186	0	GO:0070296	sarcoplasmic reticulum calcium ion transport	No
187	0	GO:0014808	release of sequestered calcium ion into cytosol by sarcoplasmic reticulum	No
188	0	GO:1903514	release of sequestered calcium ion into cytosol by endoplasmic reticulum	No
189	0	GO:0055085	transmembrane transport	No
190	0	GO:0034220	ion transmembrane transport	No
191	0	GO:0098655	cation transmembrane transport	No
192	0	GO:0098660	inorganic ion transmembrane transport	No
193	0	GO:0098662	inorganic cation transmembrane transport	No
194	0	GO:0006812	cation transport	No
195	0	GO:0030001	metal ion transport	No
196	0	GO:2001257	regulation of cation channel activity	No
197	0	GO:0032409	regulation of transporter activity	No
198	0	GO:0022898	regulation of transmembrane transporter activity	No
199	0	GO:0032412	regulation of ion transmembrane transporter activity	No
200	0	GO:1904062	regulation of cation transmembrane transport	No
201	0	GO:0034762	regulation of transmembrane transport	No
202	0	GO:0034765	regulation of ion transmembrane transport	No
203	0	GO:0010959	regulation of metal ion transport	No
204	0	GO:0043269	regulation of ion transport	No
205	0	GO:0010524	positive regulation of calcium ion transport into cytosol	No
206	0	GO:0051281	positive regulation of release of sequestered calcium ion into cytosol	No
207	0	GO:0051928	positive regulation of calcium ion transport	No
208	0	GO:1904427	positive regulation of calcium ion transmembrane transport	No
209	0	GO:0043270	positive regulation of ion transport	No
210	0	GO:1904064	positive regulation of cation transmembrane transport	No
211	0	GO:0034764	positive regulation of transmembrane transport	No
212	0	GO:0034767	positive regulation of ion transmembrane transport	No
213	0	GO:1901021	positive regulation of calcium ion transmembrane transporter activity	No
214	0	GO:2001259	positive regulation of cation channel activity	No
215	0	GO:0032411	positive regulation of transporter activity	No
216	0	GO:0032414	positive regulation of ion transmembrane transporter activity	No
217	0	GO:0070588	calcium ion transmembrane transport	No
218	0	GO:0006816	calcium ion transport	No
219	0	GO:0070838	divalent metal ion transport	No
220	0	GO:0072511	divalent inorganic cation transport	No
221	0	GO:0051924	regulation of calcium ion transport	No
222	0	GO:1901019	regulation of calcium ion transmembrane transporter activity	No
223	0	GO:1903169	regulation of calcium ion transmembrane transport	No
224	0	GO:0032844	regulation of homeostatic process	Yes
225	0	GO:0032846	positive regulation of homeostatic process	Yes
226	0	GO:0051235	maintenance of location	Yes
227	0	GO:0010522	regulation of calcium ion transport into cytosol	No
228	0	GO:0051279	regulation of release of sequestered calcium ion into cytosol	No
229	0	GO:0032845	negative regulation of homeostatic process	No
230	0	GO:2000021	regulation of ion homeostasis	No
231	0	GO:0051208	sequestering of calcium ion	No
232	0	GO:0051283	negative regulation of sequestering of calcium ion	No
233	0	GO:0051209	release of sequestered calcium ion into cytosol	No
234	0	GO:0051282	regulation of sequestering of calcium ion	No
235	0	GO:0097553	calcium ion transmembrane import into cytosol	No
236	0	GO:0060401	cytosolic calcium ion transport	No
237	0	GO:0060402	calcium ion transport into cytosol	No
238	-0.036	GO:0022836	gated channel activity	No
239	0	GO:0005261	cation channel activity	No
240	0	GO:0015267	channel activity	No
241	0	GO:0022803	passive transmembrane transporter activity	No
242	0	GO:0005216	ion channel activity	No
243	0	GO:0022838	substrate-specific channel activity	No
244	0	GO:0022892	substrate-specific transporter activity	No
245	0	GO:0022857	transmembrane transporter activity	No
246	0	GO:0015075	ion transmembrane transporter activity	No
247	0	GO:0022891	substrate-specific transmembrane transporter activity	No
248	0	GO:0015077	monovalent inorganic cation transmembrane transporter activity	No
249	0	GO:0008324	cation transmembrane transporter activity	No
250	0	GO:0022890	inorganic cation transmembrane transporter activity	No
251	0	GO:0046873	metal ion transmembrane transporter activity	No
252	0	GO:1902495	transmembrane transporter complex	No
253	0	GO:1990351	transporter complex	No
254	0	GO:0034702	ion channel complex	No
255	0	GO:0034703	cation channel complex	No
256	0	GO:0015672	monovalent inorganic cation transport	No
257	0	GO:0006813	potassium ion transport	No
258	0	GO:0071804	cellular potassium ion transport	No
259	0	GO:0071805	potassium ion transmembrane transport	No
260	-0.037	GO:0005244	voltage-gated ion channel activity	No
261	-0.037	GO:0022832	voltage-gated channel activity	No
262	0	GO:0005249	voltage-gated potassium channel activity	No
263	-0.035	GO:0022843	voltage-gated cation channel activity	No
264	0	R-HSA-1296071	Potassium Channels	No
265	0	GO:0005267	potassium channel activity	No
266	0	GO:0015079	potassium ion transmembrane transporter activity	No
267	0	GO:0008076	voltage-gated potassium channel complex	No
268	0	GO:0034705	potassium channel complex	No
269	0	GO:0005251	delayed rectifier potassium channel activity	No
270	-0.032	R-HSA-1296072	Voltage gated Potassium channels	No
271	0	GO:1902259	regulation of delayed rectifier potassium channel activity	No
272	0	GO:1903817	negative regulation of voltage-gated potassium channel activity	No
273	0	GO:1901017	negative regulation of potassium ion transmembrane transporter activity	No
274	0	GO:0043267	negative regulation of potassium ion transport	No
275	0	GO:1901380	negative regulation of potassium ion transmembrane transport	No
276	0	GO:1901016	regulation of potassium ion transmembrane transporter activity	No
277	0	GO:0043266	regulation of potassium ion transport	No
278	0	GO:1901379	regulation of potassium ion transmembrane transport	No
279	0	GO:1901018	positive regulation of potassium ion transmembrane transporter activity	No
280	0	GO:0043268	positive regulation of potassium ion transport	No
281	0	GO:1901381	positive regulation of potassium ion transmembrane transport	No
282	0	GO:0086011	membrane repolarization during action potential	No
283	0	GO:0086013	membrane repolarization during cardiac muscle cell action potential	No
284	0	GO:0060307	regulation of ventricular cardiac muscle cell membrane repolarization	No
285	0	GO:0099625	ventricular cardiac muscle cell membrane repolarization	No
286	0	GO:0086009	membrane repolarization	No
287	0	GO:0099622	cardiac muscle cell membrane repolarization	No
288	0	GO:0060306	regulation of membrane repolarization	No
289	0	GO:0099623	regulation of cardiac muscle cell membrane repolarization	No
290	0	GO:0086066	atrial cardiac muscle cell to AV node cell communication	No
291	0	GO:0086014	atrial cardiac muscle cell action potential	No
292	0	GO:0086026	atrial cardiac muscle cell to AV node cell signaling	No
293	0	GO:0086019	cell-cell signaling involved in cardiac conduction	No
294	0	GO:0086065	cell communication involved in cardiac conduction	No
295	0	GO:0086005	ventricular cardiac muscle cell action potential	No
296	0	GO:0098911	regulation of ventricular cardiac muscle cell action potential	No
297	0	GO:0086004	regulation of cardiac muscle cell contraction	No
298	0	GO:1903115	regulation of actin filament-based movement	No
299	0	GO:0098900	regulation of action potential	No
300	0	GO:0098901	regulation of cardiac muscle cell action potential	No
301	0	GO:0030048	actin filament-based movement	No
302	0	GO:0070252	actin-mediated cell contraction	No
303	0	GO:0086001	cardiac muscle cell action potential	No
304	0	GO:0086002	cardiac muscle cell action potential involved in contraction	No
305	0	GO:0086003	cardiac muscle cell contraction	No
306	0	GO:0002027	regulation of heart rate	No
307	0	GO:0086091	regulation of heart rate by cardiac conduction	No
308	0	GO:0003009	skeletal muscle contraction	No
309	0	GO:0050879	multicellular organismal movement	No
310	0	GO:0050881	musculoskeletal movement	No
311	0	GO:0005865	striated muscle thin filament	No
312	0	GO:0036379	myofilament	No
313	0	R-HSA-390522	Striated Muscle Contraction	No
314	0	GO:0030049	muscle filament sliding	No
315	0	GO:0033275	actin-myosin filament sliding	No
316	0	GO:0031674	I band	No
317	0	GO:0030018	Z disc	No
318	0	GO:0030017	sarcomere	No
319	0	GO:0044449	contractile fiber part	No
320	0	GO:0030016	myofibril	No
321	0	GO:0043292	contractile fiber	No
322	0	GO:0045214	sarcomere organization	No
323	0	GO:0010927	cellular component assembly involved in morphogenesis	No
324	0	GO:0030239	myofibril assembly	No
325	0	GO:0008307	structural constituent of muscle	No
326	0	GO:0016459	myosin complex	No
327	0	GO:0005859	muscle myosin complex	No
328	0	GO:0016460	myosin II complex	No
329	0	GO:0042805	actinin binding	No
330	0	GO:0051393	alpha-actinin binding	No
331	0	GO:0031430	M band	No
332	0	GO:0031672	A band	No
333	0	GO:0097493	structural molecule activity conferring elasticity	No
334	0	GO:0051371	muscle alpha-actinin binding	No
335	0	R-HSA-397014	Muscle contraction	No
336	0	R-HSA-5576891	Cardiac conduction	No
337	0	GO:0003013	circulatory system process	No
338	0	GO:0008015	blood circulation	No
339	0	GO:0035637	multicellular organismal signaling	No
340	0	GO:0061337	cardiac conduction	No
341	0	GO:0044057	regulation of system process	Yes
342	0	GO:1903522	regulation of blood circulation	No
343	0	GO:0008016	regulation of heart contraction	No
344	0	GO:0003015	heart process	No
345	0	GO:0060047	heart contraction	No
346	0	GO:0003012	muscle system process	No
347	0	GO:0006936	muscle contraction	No
348	0	GO:0006937	regulation of muscle contraction	No
349	0	GO:0090257	regulation of muscle system process	No
350	0	GO:0006942	regulation of striated muscle contraction	No
351	0	GO:0055117	regulation of cardiac muscle contraction	No
352	0	GO:0006941	striated muscle contraction	No
353	0	GO:0060048	cardiac muscle contraction	No
354	0	GO:0006814	sodium ion transport	No
355	0	GO:0035725	sodium ion transmembrane transport	No
356	0	GO:0010765	positive regulation of sodium ion transport	No
357	0	GO:0017080	sodium channel regulator activity	No
358	0	GO:0002028	regulation of sodium ion transport	No
359	0	GO:1902305	regulation of sodium ion transmembrane transport	No
360	0	GO:2000649	regulation of sodium ion transmembrane transporter activity	No
361	0	GO:0019226	transmission of nerve impulse	No
362	0	GO:0019228	neuronal action potential	No
363	0	R-HSA-445095	Interaction between L1 and Ankyrins	No
364	0	GO:0005272	sodium channel activity	No
365	0	GO:0005248	voltage-gated sodium channel activity	No
366	0	GO:1905030	voltage-gated ion channel activity involved in regulation of postsynaptic membrane potential	No
367	0	GO:0003254	regulation of membrane depolarization	No
368	0	GO:0086012	membrane depolarization during cardiac muscle cell action potential	No
369	0	GO:0051899	membrane depolarization	No
370	0	GO:0086010	membrane depolarization during action potential	No
371	0	GO:0044325	ion channel binding	No
372	0	GO:0042391	regulation of membrane potential	No
373	0	GO:0001508	action potential	No
374	0	GO:0014704	intercalated disc	No
375	0	GO:0044291	cell-cell contact zone	No
376	0	GO:0042383	sarcolemma	No
377	0	GO:0030315	T-tubule	No
378	0	GO:0017081	chloride channel regulator activity	No
379	0	GO:0016248	channel inhibitor activity	No
380	0	GO:0008200	ion channel inhibitor activity	No
381	0	GO:0005246	calcium channel regulator activity	No
382	0	GO:0015459	potassium channel regulator activity	No
383	0	GO:0016247	channel regulator activity	No
384	0	GO:0099106	ion channel regulator activity	No
385	-0.056	5412	Arrhythmogenic right ventricular cardiomyopathy (ARVC)	No
386	-0.051	5410	Hypertrophic cardiomyopathy (HCM)	No
387	-0.029	5414	Dilated cardiomyopathy	No
388	0	GO:0034704	calcium channel complex	No
389	0	GO:0005891	voltage-gated calcium channel complex	No
390	-0.082	4260	Cardiac muscle contraction	No
391	0	R-HSA-5576892	Phase 0 - rapid depolarisation	No
392	0	GO:0005245	voltage-gated calcium channel activity	No
393	0	R-HSA-5576893	Phase 2 - plateau phase	No
394	0	GO:0033017	sarcoplasmic reticulum membrane	No
395	0	GO:0016528	sarcoplasm	No
396	0	GO:0016529	sarcoplasmic reticulum	No
397	0	R-HSA-936837	Ion transport by P-type ATPases	No
398	0	GO:1903779	regulation of cardiac conduction	No
399	0	R-HSA-5578775	Ion homeostasis	No
400	0	R-HSA-418346	Platelet homeostasis	No
401	0	R-HSA-139853	Elevation of cytosolic Ca2+ levels	No
402	0	R-HSA-418360	Platelet calcium homeostasis	No
403	0	GO:0005217	intracellular ligand-gated ion channel activity	No
404	0	GO:0015278	calcium-release channel activity	No
405	0	GO:0099604	ligand-gated calcium channel activity	No
406	0	GO:0072509	divalent inorganic cation transmembrane transporter activity	No
407	0	GO:0015085	calcium ion transmembrane transporter activity	No
408	0	GO:0005262	calcium channel activity	No
409	0	R-HSA-3295583	TRP channels	No
410	0	R-HSA-2672351	Stimuli-sensing channels	No
411	0	R-HSA-983712	Ion channel transport	No
412	0	GO:0045815	positive regulation of gene expression, epigenetic	No
413	0	R-HSA-5250913	Positive epigenetic regulation of rRNA expression	No
414	0	R-HSA-5250924	B-WICH complex positively regulates rRNA expression	No
415	0	R-HSA-73777	RNA Polymerase I Chain Elongation	No
416	0	R-HSA-427413	NoRC negatively regulates rRNA expression	No
417	0	R-HSA-5250941	Negative epigenetic regulation of rRNA expression	No
418	0	R-HSA-212165	Epigenetic regulation of gene expression	No
419	0	R-HSA-73864	RNA Polymerase I Transcription	No
420	0	R-HSA-73854	RNA Polymerase I Promoter Clearance	No
421	0	R-HSA-2559586	DNA Damage/Telomere Stress Induced Senescence	No
422	0	R-HSA-1221632	Meiotic synapsis	No
423	0.039	R-HSA-171306	Packaging Of Telomere Ends	No
424	-0.011	R-HSA-606279	Deposition of new CENPA-containing nucleosomes at the centromere	No
425	-0.011	R-HSA-774815	Nucleosome assembly	No
426	-0.008	R-HSA-73886	Chromosome Maintenance	No
427	0.041	R-HSA-157579	Telomere Maintenance	No
428	0	R-HSA-5617472	Activation of anterior HOX genes in hindbrain development during early embryogenesis	No
429	0	R-HSA-5619507	Activation of HOX genes during differentiation	No
430	0	R-HSA-68875	Mitotic Prophase	No
431	0	R-HSA-211000	Gene Silencing by RNA	No
432	0	R-HSA-5578749	Transcriptional regulation by small RNAs	No
433	0	R-HSA-912446	Meiotic recombination	No
434	0	R-HSA-1474165	Reproduction	No
435	0	R-HSA-1500620	Meiosis	No
436	0	R-HSA-977225	Amyloid fiber formation	No
437	0	R-HSA-201722	Formation of the beta-catenin:TCF transactivating complex	No
438	0	R-HSA-8936459	RUNX1 regulates genes involved in megakaryocyte differentiation and platelet function	No
439	-0.011	R-HSA-5625740	RHO GTPases activate PKNs	No
440	0	R-HSA-427389	ERCC6 (CSB) and EHMT2 (G9a) positively regulate rRNA expression	No
441	-0.009	R-HSA-2299718	Condensation of Prophase Chromosomes	No
442	-0.011	R-HSA-212300	PRC2 methylates histones and DNA	No
443	-0.01	R-HSA-427359	SIRT1 negatively regulates rRNA expression	No
444	0	R-HSA-5625886	Activated PKN1 stimulates transcription of AR (androgen receptor) regulated genes KLK2 and KLK3	No
445	-0.01	R-HSA-5334118	DNA methylation	No
446	0.015	R-HSA-73728	RNA Polymerase I Promoter Opening	No
447	0	R-HSA-3214858	RMTs methylate histone arginines	No
448	0	5322	Systemic lupus erythematosus	No
449	-0.011	R-HSA-3214815	HDACs deacetylate histones	No
450	0	GO:0065004	protein-DNA complex assembly	No
451	0	GO:0071824	protein-DNA complex subunit organization	No
452	0	GO:0071103	DNA conformation change	No
453	0	GO:0006323	DNA packaging	No
454	0	GO:0006334	nucleosome assembly	No
455	0	GO:0031497	chromatin assembly	No
456	0	GO:0006333	chromatin assembly or disassembly	No
457	0	GO:0034728	nucleosome organization	No
458	0	GO:0006336	DNA replication-independent nucleosome assembly	No
459	0	GO:0034724	DNA replication-independent nucleosome organization	No
460	0	GO:0034508	centromere complex assembly	No
461	0	GO:0031055	chromatin remodeling at centromere	No
462	0	GO:0034080	CENP-A containing nucleosome assembly	No
463	0	GO:0061641	CENP-A containing chromatin organization	No
464	0	GO:0006338	chromatin remodeling	No
465	0	GO:0043044	ATP-dependent chromatin remodeling	No
466	0	GO:0043486	histone exchange	No
467	0	GO:0000726	non-recombinational repair	No
468	0	GO:0006303	double-strand break repair via nonhomologous end joining	No
469	0	R-HSA-5693571	Nonhomologous End-Joining (NHEJ)	No
470	0	R-HSA-5693565	Recruitment and ATM-mediated phosphorylation of repair and signaling proteins at DNA double strand breaks	No
471	0	R-HSA-5693606	DNA Double Strand Break Response	No
472	-0.05	R-HSA-69620	Cell Cycle Checkpoints	No
473	-0.06	R-HSA-69481	G2/M Checkpoints	No
474	0	R-HSA-5693532	DNA Double-Strand Break Repair	No
475	0	R-HSA-5693538	Homology Directed Repair	No
476	0	R-HSA-5693567	HDR through Homologous Recombination (HR) or Single Strand Annealing (SSA)	No
477	0	R-HSA-5693607	Processing of DNA double-strand break ends	No
478	0	R-HSA-69473	G2/M DNA damage checkpoint	No
479	0	GO:0030219	megakaryocyte differentiation	No
480	0	GO:0045652	regulation of megakaryocyte differentiation	No
481	0	GO:0032993	protein-DNA complex	No
482	0	GO:0000788	nuclear nucleosome	No
483	0	GO:0000786	nucleosome	No
484	0	GO:0044815	DNA packaging complex	No
485	0	GO:1904837	beta-catenin-TCF complex assembly	No
486	0	GO:0045653	negative regulation of megakaryocyte differentiation	No
487	0	GO:0051290	protein heterotetramerization	No
488	0	GO:0051291	protein heterooligomerization	No
489	0	GO:0006335	DNA replication-dependent nucleosome assembly	No
490	0	GO:0034723	DNA replication-dependent nucleosome organization	No
491	0	GO:0000183	chromatin silencing at rDNA	No
492	0	R-HSA-3214842	HDMs demethylate histones	No
493	0	R-HSA-8878171	Transcriptional regulation by RUNX1	No
494	0	GO:0048863	stem cell differentiation	No
495	0.02	R-HSA-8939236	RUNX1 regulates transcription of genes involved in differentiation of HSCs	No
496	0	GO:2000736	regulation of stem cell differentiation	No
497	0	GO:0002244	hematopoietic progenitor cell differentiation	No
498	0	GO:1901532	regulation of hematopoietic progenitor cell differentiation	No
499	0	GO:0060218	hematopoietic stem cell differentiation	No
500	0	GO:1902036	regulation of hematopoietic stem cell differentiation	No
501	-0.017	R-HSA-2262752	Cellular responses to stress	No
502	0	R-HSA-8953897	Cellular responses to external stimuli	No
503	0	R-HSA-2559582	Senescence-Associated Secretory Phenotype (SASP)	No
504	0	R-HSA-2559580	Oxidative Stress Induced Senescence	No
505	0	R-HSA-2559583	Cellular Senescence	No
506	0	R-HSA-194315	Signaling by Rho GTPases	No
507	-0.018	R-HSA-195258	RHO GTPase Effectors	No
508	-0.02	R-HSA-68886	M Phase	No
509	-0.019	R-HSA-1640170	Cell Cycle	No
510	-0.02	R-HSA-69278	Cell Cycle, Mitotic	No
511	0.066	R-HSA-72695	Formation of the ternary complex, and subsequently, the 43S complex	No
512	0.087	R-HSA-72702	Ribosomal scanning and start codon recognition	No
513	0.068	R-HSA-72649	Translation initiation complex formation	No
514	0.068	R-HSA-72662	Activation of the mRNA upon binding of the cap-binding complex and eIFs, and subsequent binding to 43S	No
515	0.072	GO:0015935	small ribosomal subunit	No
516	0.084	GO:0022627	cytosolic small ribosomal subunit	No
517	0	R-HSA-422475	Axon guidance	No
518	-0.026	R-HSA-376176	Signaling by ROBO receptors	No
519	-0.002	R-HSA-9010553	Regulation of expression of SLITs and ROBOs	No
520	0.119	GO:0015934	large ribosomal subunit	No
521	0.091	GO:0022625	cytosolic large ribosomal subunit	No
522	0.078	GO:0044445	cytosolic part	No
523	0.099	R-HSA-72766	Translation	No
524	0.134	GO:0003735	structural constituent of ribosome	No
525	0.13	GO:0005840	ribosome	No
526	0.151	GO:0044391	ribosomal subunit	No
527	0.108	GO:0019080	viral gene expression	No
528	0.105	GO:0019083	viral transcription	No
529	0.048	R-HSA-168254	Influenza Infection	No
530	0.065	R-HSA-168255	Influenza Life Cycle	No
531	0.067	R-HSA-168273	Influenza Viral RNA Transcription and Replication	No
532	0.054	GO:0006413	translational initiation	No
533	0.158	R-HSA-72689	Formation of a pool of free 40S subunits	No
534	0.097	R-HSA-72613	Eukaryotic Translation Initiation	No
535	0.097	R-HSA-72737	Cap-dependent Translation Initiation	No
536	0.108	R-HSA-156827	L13a-mediated translational silencing of Ceruloplasmin expression	No
537	0.131	R-HSA-72706	GTP hydrolysis and joining of the 60S ribosomal subunit	No
538	0.084	R-HSA-1799339	SRP-dependent cotranslational protein targeting to membrane	No
539	0.095	GO:0070972	protein localization to endoplasmic reticulum	No
540	0.075	GO:0045047	protein targeting to ER	No
541	0.105	GO:0072599	establishment of protein localization to endoplasmic reticulum	No
542	0.082	GO:0006613	cotranslational protein targeting to membrane	No
543	0.12	GO:0006614	SRP-dependent cotranslational protein targeting to membrane	No
544	0.105	GO:0000184	nuclear-transcribed mRNA catabolic process, nonsense-mediated decay	No
545	0.1	R-HSA-927802	Nonsense-Mediated Decay (NMD)	No
546	0.1	R-HSA-975957	Nonsense Mediated Decay (NMD) enhanced by the Exon Junction Complex (EJC)	No
547	0.14	R-HSA-2408522	Selenoamino acid metabolism	No
548	0.133	GO:0022626	cytosolic ribosome	No
549	0.156	3010	Ribosome	No
550	0.138	R-HSA-72764	Eukaryotic Translation Termination	No
551	0.133	R-HSA-975956	Nonsense Mediated Decay (NMD) independent of the Exon Junction Complex (EJC)	No
552	0.146	R-HSA-2408557	Selenocysteine synthesis	No
553	0.1	R-HSA-192823	Viral mRNA Translation	No
554	0.118	R-HSA-156842	Eukaryotic Translation Elongation	No
555	0.119	R-HSA-156902	Peptide chain elongation	No
556	0	GO:0015145	monosaccharide transmembrane transporter activity	No
557	0	GO:0005355	glucose transmembrane transporter activity	No
558	0	GO:0015149	hexose transmembrane transporter activity	No
559	0	R-HSA-189200	Cellular hexose transport	No
560	0	GO:0015144	carbohydrate transmembrane transporter activity	No
561	0	GO:0051119	sugar transmembrane transporter activity	No
562	0	GO:0008643	carbohydrate transport	No
563	0	GO:0015758	glucose transport	No
564	0	GO:0008645	hexose transport	No
565	0	GO:0015749	monosaccharide transport	No
566	0	GO:0010828	positive regulation of glucose transport	No
567	0	GO:0046326	positive regulation of glucose import	No
568	0	GO:0010827	regulation of glucose transport	No
569	0	GO:0046323	glucose import	No
570	0	GO:0046324	regulation of glucose import	No
571	0	GO:0044275	cellular carbohydrate catabolic process	No
572	0	R-HSA-70221	Glycogen breakdown (glycogenolysis)	No
573	0	GO:0005980	glycogen catabolic process	No
574	0	GO:0044247	cellular polysaccharide catabolic process	No
575	0	GO:0000272	polysaccharide catabolic process	No
576	0	GO:0009251	glucan catabolic process	No
577	0	GO:0005976	polysaccharide metabolic process	No
578	0	GO:0044264	cellular polysaccharide metabolic process	No
579	0	GO:0006112	energy reserve metabolic process	No
580	0.021	GO:0005977	glycogen metabolic process	No
581	0.02	GO:0006073	cellular glucan metabolic process	No
582	0.02	GO:0044042	glucan metabolic process	No
583	0	GO:0005978	glycogen biosynthetic process	No
584	0	GO:0009250	glucan biosynthetic process	No
585	0	GO:0034637	cellular carbohydrate biosynthetic process	No
586	0	GO:0000271	polysaccharide biosynthetic process	No
587	0	GO:0033692	cellular polysaccharide biosynthetic process	No
588	0	GO:0006109	regulation of carbohydrate metabolic process	No
589	0	GO:0043255	regulation of carbohydrate biosynthetic process	No
590	0	GO:0010675	regulation of cellular carbohydrate metabolic process	No
591	0	GO:0010906	regulation of glucose metabolic process	No
592	0	GO:0006111	regulation of gluconeogenesis	No
593	0	GO:0010677	negative regulation of cellular carbohydrate metabolic process	No
594	0	GO:0045912	negative regulation of carbohydrate metabolic process	No
595	0	GO:0032881	regulation of polysaccharide metabolic process	No
596	0	GO:0032885	regulation of polysaccharide biosynthetic process	No
597	0	GO:0070873	regulation of glycogen metabolic process	No
598	0	GO:0005979	regulation of glycogen biosynthetic process	No
599	0	GO:0010962	regulation of glucan biosynthetic process	No
600	0	GO:0045913	positive regulation of carbohydrate metabolic process	No
601	0	GO:0010676	positive regulation of cellular carbohydrate metabolic process	No
602	0	GO:0010907	positive regulation of glucose metabolic process	No
603	0.018	GO:0016052	carbohydrate catabolic process	No
604	0	GO:0009132	nucleoside diphosphate metabolic process	No
605	0	GO:0006165	nucleoside diphosphate phosphorylation	No
606	0	GO:0046939	nucleotide phosphorylation	No
607	0	GO:0009185	ribonucleoside diphosphate metabolic process	No
608	0	GO:0009135	purine nucleoside diphosphate metabolic process	No
609	0	GO:0009179	purine ribonucleoside diphosphate metabolic process	No
610	0	GO:0046031	ADP metabolic process	No
611	0	GO:0006096	glycolytic process	No
612	0	GO:0006757	ATP generation from ADP	No
613	0	GO:0006090	pyruvate metabolic process	No
614	0	GO:0051193	regulation of cofactor metabolic process	No
615	0	GO:0051196	regulation of coenzyme metabolic process	No
616	0	GO:0043467	regulation of generation of precursor metabolites and energy	No
617	0	GO:1903578	regulation of ATP metabolic process	No
618	0	GO:0006110	regulation of glycolytic process	No
619	0	GO:0043470	regulation of carbohydrate catabolic process	No
620	0	GO:0019674	NAD metabolic process	No
621	0	GO:0006733	oxidoreduction coenzyme metabolic process	No
622	0	GO:0072524	pyridine-containing compound metabolic process	No
623	0	GO:0019362	pyridine nucleotide metabolic process	No
624	0	GO:0046496	nicotinamide nucleotide metabolic process	No
625	0	R-HSA-71387	Metabolism of carbohydrates	No
626	0	R-HSA-70171	Glycolysis	No
627	0	R-HSA-70326	Glucose metabolism	No
628	0	GO:0019320	hexose catabolic process	No
629	0.019	GO:0046365	monosaccharide catabolic process	No
630	0	GO:0006734	NADH metabolic process	No
631	0	GO:0006007	glucose catabolic process	No
632	0	GO:0061718	glucose catabolic process to pyruvate	No
633	0	GO:0061621	canonical glycolysis	No
634	0	GO:0061620	glycolytic process through glucose-6-phosphate	No
635	0	GO:0006735	NADH regeneration	No
636	0	GO:0061615	glycolytic process through fructose-6-phosphate	No
637	0.067	GO:0006081	cellular aldehyde metabolic process	No
638	0	30	Pentose phosphate pathway	No
639	0	R-HSA-71336	Pentose phosphate pathway (hexose monophosphate shunt)	No
640	0	GO:0006739	NADP metabolic process	No
641	0	GO:0019682	glyceraldehyde-3-phosphate metabolic process	No
642	0	GO:0006098	pentose-phosphate shunt	No
643	0	GO:0051156	glucose 6-phosphate metabolic process	No
644	0.074	R-HSA-70263	Gluconeogenesis	No
645	0.076	GO:0046364	monosaccharide biosynthetic process	No
646	0.072	GO:0006094	gluconeogenesis	No
647	0.073	GO:0019319	hexose biosynthetic process	No
648	0.075	GO:0005996	monosaccharide metabolic process	No
649	0.022	GO:0006006	glucose metabolic process	No
650	0.074	GO:0019318	hexose metabolic process	No
651	0.025	GO:0005975	carbohydrate metabolic process	No
652	0	GO:0044262	cellular carbohydrate metabolic process	No
653	0	GO:0016051	carbohydrate biosynthetic process	No
654	-0.062	GO:0005643	nuclear pore	No
655	0	R-HSA-168253	Host Interactions with Influenza Factors	No
656	0	R-HSA-168276	NS1 Mediated Effects on Host Pathways	No
657	0	R-HSA-159231	Transport of Mature mRNA Derived from an Intronless Transcript	No
658	0	R-HSA-159234	Transport of Mature mRNAs Derived from Intronless Transcripts	No
659	-0.048	R-HSA-159227	Transport of the SLBP independent Mature mRNA	No
660	-0.047	R-HSA-159230	Transport of the SLBP Dependant Mature mRNA	No
661	-0.025	R-HSA-168325	Viral Messenger RNA Synthesis	No
662	-0.066	GO:0051031	tRNA transport	No
663	-0.046	GO:0006409	tRNA export from nucleus	No
664	-0.046	GO:0071431	tRNA-containing ribonucleoprotein complex export from nucleus	No
665	-0.024	R-HSA-176033	Interactions of Vpr with host cellular proteins	No
666	-0.023	R-HSA-180910	Vpr-mediated nuclear import of PICs	No
667	-0.022	R-HSA-3301854	Nuclear Pore Complex (NPC) Disassembly	No
668	-0.05	R-HSA-165054	Rev-mediated nuclear export of HIV RNA	No
669	-0.05	R-HSA-177243	Interactions of Rev with host cellular proteins	No
670	-0.049	R-HSA-168274	Export of Viral Ribonucleoproteins from Nucleus	No
671	-0.048	R-HSA-168333	NEP/NS2 Interacts with the Cellular Export Machinery	No
672	-0.02	R-HSA-170822	Regulation of Glucokinase by Glucokinase Regulatory Protein	No
673	-0.022	R-HSA-168271	Transport of Ribonucleoproteins into the Host Nucleus	No
674	-0.048	R-HSA-180746	Nuclear import of Rev protein	No
675	-0.022	R-HSA-2980766	Nuclear Envelope Breakdown	No
676	0	GO:0007077	mitotic nuclear envelope disassembly	No
677	0	GO:0030397	membrane disassembly	No
678	0	GO:0051081	nuclear envelope disassembly	No
679	0	GO:0006997	nucleus organization	No
680	0	GO:0006998	nuclear envelope organization	No
681	0	GO:0009266	response to temperature stimulus	No
682	0	GO:0009408	response to heat	No
683	-0.02	GO:0034605	cellular response to heat	No
684	-0.063	R-HSA-3371453	Regulation of HSF1-mediated heat shock response	No
685	-0.02	GO:1900034	regulation of cellular response to heat	No
686	-0.02	R-HSA-3371556	Cellular response to heat stress	No
687	0	GO:0000387	spliceosomal snRNP assembly	No
688	0	GO:0034719	SMN-Sm protein complex	No
689	-0.053	3013	RNA transport	No
690	-0.033	R-HSA-191859	snRNP Assembly	No
691	-0.033	R-HSA-194441	Metabolism of non-coding RNA	No
692	0	GO:0005635	nuclear envelope	No
693	0	GO:0031965	nuclear membrane	No
694	0	GO:0006999	nuclear pore organization	No
695	0	GO:0005487	nucleocytoplasmic transporter activity	No
696	0	GO:0017056	structural constituent of nuclear pore	No
697	0	GO:0000394	RNA splicing, via endonucleolytic cleavage and ligation	No
698	-0.052	R-HSA-6784531	tRNA processing in the nucleus	No
699	-0.039	R-HSA-72306	tRNA processing	No
700	0	GO:0016925	protein sumoylation	No
701	-0.026	R-HSA-4615885	SUMOylation of DNA replication proteins	No
702	0	R-HSA-4551638	SUMOylation of chromatin organization proteins	No
703	-0.026	R-HSA-4570464	SUMOylation of RNA binding proteins	No
704	0	R-HSA-3108214	SUMOylation of DNA damage response and repair proteins	No
705	0	R-HSA-2990846	SUMOylation	No
706	0	R-HSA-3108232	SUMO E3 ligases SUMOylate target proteins	No
707	-0.024	GO:0044766	multi-organism transport	No
708	-0.024	GO:1902579	multi-organism localization	No
709	-0.023	GO:0046794	transport of virus	No
710	0	GO:0075733	intracellular transport of virus	No
711	-0.007	R-HSA-913531	Interferon Signaling	No
712	0	R-HSA-1169408	ISG15 antiviral mechanism	No
713	0	R-HSA-1169410	Antiviral mechanism by IFN-stimulated genes	No
714	0	GO:0060968	regulation of gene silencing	No
715	0	GO:0060964	regulation of gene silencing by miRNA	No
716	0	GO:0060147	regulation of posttranscriptional gene silencing	No
717	0	GO:0060966	regulation of gene silencing by RNA	No
718	0	R-HSA-162587	HIV Life Cycle	No
719	0	R-HSA-162599	Late Phase of HIV Life Cycle	No
720	-0.038	R-HSA-162909	Host Interactions of HIV factors	No
721	-0.017	R-HSA-162906	HIV Infection	No
722	-0.019	R-HSA-5663205	Infectious disease	No
723	0.018	GO:0006518	peptide metabolic process	No
724	-0.017	GO:0043604	amide biosynthetic process	No
725	-0.003	GO:0006412	translation	No
726	-0.003	GO:0043043	peptide biosynthetic process	No
727	0	GO:0010608	posttranscriptional regulation of gene expression	No
728	0	GO:0006417	regulation of translation	No
729	0	GO:0034248	regulation of cellular amide metabolic process	No
730	0	GO:0040029	regulation of gene expression, epigenetic	No
731	0	GO:0016458	gene silencing	No
732	0	GO:0017148	negative regulation of translation	No
733	0	GO:0034249	negative regulation of cellular amide metabolic process	No
734	0	GO:0031047	gene silencing by RNA	No
735	0	GO:0035195	gene silencing by miRNA	No
736	0	GO:0016441	posttranscriptional gene silencing	No
737	0	GO:0035194	posttranscriptional gene silencing by RNA	No
738	0	GO:0003729	mRNA binding	No
739	0	GO:1903231	mRNA binding involved in posttranscriptional gene silencing	No
740	-0.044	R-HSA-159236	Transport of Mature mRNA derived from an Intron-Containing Transcript	No
741	-0.023	R-HSA-72202	Transport of Mature Transcript to Cytoplasm	No
742	-0.025	GO:0006403	RNA localization	No
743	0	GO:0015931	nucleobase-containing compound transport	No
744	-0.023	GO:0051236	establishment of RNA localization	No
745	-0.023	GO:0050657	nucleic acid transport	No
746	-0.023	GO:0050658	RNA transport	No
747	0	GO:0006611	protein export from nucleus	No
748	0	GO:0051168	nuclear export	No
749	0	GO:0051028	mRNA transport	No
750	0	GO:0006406	mRNA export from nucleus	No
751	0	GO:0071427	mRNA-containing ribonucleoprotein complex export from nucleus	No
752	-0.023	GO:0006405	RNA export from nucleus	No
753	-0.025	GO:0071166	ribonucleoprotein complex localization	No
754	-0.025	GO:0071426	ribonucleoprotein complex export from nucleus	No
755	-0.023	GO:0031123	RNA 3'-end processing	No
756	0	GO:0031124	mRNA 3'-end processing	No
757	-0.029	GO:0006353	DNA-templated transcription, termination	No
758	0	R-HSA-72187	mRNA 3'-end processing	No
759	0	GO:0006369	termination of RNA polymerase II transcription	No
760	0	R-HSA-109688	Cleavage of Growing Transcript in the Termination Region	No
761	0	R-HSA-73856	RNA Polymerase II Transcription Termination	No
762	0	R-HSA-75067	Processing of Capped Intronless Pre-mRNA	No
763	0	R-HSA-77595	Processing of Intronless Pre-mRNAs	No
764	0	GO:0006379	mRNA cleavage	No
765	0	GO:0005849	mRNA cleavage factor complex	No
766	0	GO:0031440	regulation of mRNA 3'-end processing	No
767	0	GO:0006378	mRNA polyadenylation	No
768	0	GO:0043631	RNA polyadenylation	No
769	0	GO:0016303	1-phosphatidylinositol-3-kinase activity	No
770	0	GO:0052742	phosphatidylinositol kinase activity	No
771	0	R-HSA-74752	Signaling by Insulin receptor	No
772	0	R-HSA-2428928	IRS-related events triggered by IGF1R	No
773	0	R-HSA-2404192	Signaling by Type 1 Insulin-like Growth Factor 1 Receptor (IGF1R)	No
774	0	R-HSA-2428924	IGF1R signaling cascade	No
775	0	R-HSA-74751	Insulin receptor signalling cascade	No
776	0	R-HSA-109704	PI3K Cascade	No
777	0	R-HSA-112399	IRS-mediated signalling	No
778	0	GO:0051897	positive regulation of protein kinase B signaling	No
779	0	GO:0043491	protein kinase B signaling	No
780	0	GO:0051896	regulation of protein kinase B signaling	No
781	0	R-HSA-199418	Negative regulation of the PI3K/AKT network	No
782	0	R-HSA-6811558	PI5P, PP2A and IER3 Regulate PI3K/AKT Signaling	No
783	0	R-HSA-2219528	PI3K/AKT Signaling in Cancer	No
784	0	GO:0035004	phosphatidylinositol 3-kinase activity	No
785	0	R-HSA-2219530	Constitutive Signaling by Aberrant PI3K in Cancer	No
786	0	GO:0046934	phosphatidylinositol-4,5-bisphosphate 3-kinase activity	No
787	0	GO:0052813	phosphatidylinositol bisphosphate kinase activity	No
788	0	R-HSA-190242	FGFR1 ligand binding and activation	No
789	0	R-HSA-5654219	Phospholipase C-mediated cascade: FGFR1	No
790	0	R-HSA-190241	FGFR2 ligand binding and activation	No
791	0	R-HSA-2033519	Activated point mutants of FGFR2	No
792	0	R-HSA-5654221	Phospholipase C-mediated cascade; FGFR2	No
793	0	R-HSA-5654708	Downstream signaling of activated FGFR3	No
794	0	R-HSA-5655332	Signaling by FGFR3 in disease	No
795	0	R-HSA-8853338	Signaling by FGFR3 point mutants in cancer	No
796	0	R-HSA-5654706	FRS-mediated FGFR3 signaling	No
797	0	R-HSA-5654704	SHC-mediated cascade:FGFR3	No
798	0	R-HSA-5654228	Phospholipase C-mediated cascade; FGFR4	No
799	0	R-HSA-5654716	Downstream signaling of activated FGFR4	No
800	0	R-HSA-5654712	FRS-mediated FGFR4 signaling	No
801	0	R-HSA-5654719	SHC-mediated cascade:FGFR4	No
802	0	R-HSA-5654689	PI-3K cascade:FGFR1	No
803	0	R-HSA-5654695	PI-3K cascade:FGFR2	No
804	0	R-HSA-5654710	PI-3K cascade:FGFR3	No
805	0	R-HSA-5654720	PI-3K cascade:FGFR4	No
806	0	R-HSA-5654696	Downstream signaling of activated FGFR2	No
807	0	R-HSA-5654700	FRS-mediated FGFR2 signaling	No
808	0	R-HSA-5654699	SHC-mediated cascade:FGFR2	No
809	0	R-HSA-5654687	Downstream signaling of activated FGFR1	No
810	0	R-HSA-5654693	FRS-mediated FGFR1 signaling	No
811	0	R-HSA-5654688	SHC-mediated cascade:FGFR1	No
812	0	R-HSA-5654736	Signaling by FGFR1	No
813	0	R-HSA-5654741	Signaling by FGFR3	No
814	0	R-HSA-5654743	Signaling by FGFR4	No
815	0	R-HSA-1295596	Spry regulation of FGF signaling	No
816	0	R-HSA-5654732	Negative regulation of FGFR3 signaling	No
817	0	R-HSA-5654733	Negative regulation of FGFR4 signaling	No
818	0	R-HSA-5654726	Negative regulation of FGFR1 signaling	No
819	0	R-HSA-5654727	Negative regulation of FGFR2 signaling	No
820	0	R-HSA-1226099	Signaling by FGFR in disease	No
821	0	R-HSA-5655253	Signaling by FGFR2 in disease	No
822	0	R-HSA-1839126	FGFR2 mutant receptor activation	No
823	0	R-HSA-190236	Signaling by FGFR	No
824	0	R-HSA-5654738	Signaling by FGFR2	No
825	0	GO:0008543	fibroblast growth factor receptor signaling pathway	No
826	0	GO:0044344	cellular response to fibroblast growth factor stimulus	No
827	0	GO:0071774	response to fibroblast growth factor	No
828	0	GO:0042102	positive regulation of T cell proliferation	No
829	0	GO:0070665	positive regulation of leukocyte proliferation	No
830	0	GO:0032946	positive regulation of mononuclear cell proliferation	No
831	0	GO:0050671	positive regulation of lymphocyte proliferation	No
832	0	GO:0042098	T cell proliferation	No
833	0	GO:0042129	regulation of T cell proliferation	No
834	0	GO:0070663	regulation of leukocyte proliferation	No
835	0	GO:0032944	regulation of mononuclear cell proliferation	No
836	0	GO:0050670	regulation of lymphocyte proliferation	No
837	0	GO:0070661	leukocyte proliferation	No
838	0	GO:0032943	mononuclear cell proliferation	No
839	0	GO:0046651	lymphocyte proliferation	No
840	0	GO:0098609	cell-cell adhesion	No
841	0	GO:0007155	cell adhesion	No
842	0	GO:0022610	biological adhesion	No
843	0	GO:0030155	regulation of cell adhesion	No
844	0	GO:0045785	positive regulation of cell adhesion	No
845	0.024	GO:0022409	positive regulation of cell-cell adhesion	No
846	0.026	GO:0050870	positive regulation of T cell activation	No
847	0.005	GO:1903039	positive regulation of leukocyte cell-cell adhesion	No
848	0	GO:0022407	regulation of cell-cell adhesion	No
849	0.002	GO:0007159	leukocyte cell-cell adhesion	No
850	0.025	GO:0050863	regulation of T cell activation	No
851	0.024	GO:1903037	regulation of leukocyte cell-cell adhesion	No
852	0.024	GO:0042110	T cell activation	No
853	0	GO:0046649	lymphocyte activation	No
854	0.025	GO:0051251	positive regulation of lymphocyte activation	No
855	0.024	GO:0002696	positive regulation of leukocyte activation	No
856	0.023	GO:0050867	positive regulation of cell activation	No
857	0.023	GO:0051249	regulation of lymphocyte activation	No
858	0.023	GO:0002694	regulation of leukocyte activation	Yes
859	0.022	GO:0050865	regulation of cell activation	Yes
860	-0.015	R-HSA-909733	Interferon alpha/beta signaling	No
861	0.02	GO:0034340	response to type I interferon	No
862	0.005	GO:0060337	type I interferon signaling pathway	No
863	0.005	GO:0071357	cellular response to type I interferon	No
864	0	GO:0060338	regulation of type I interferon-mediated signaling pathway	No
865	0	R-HSA-912694	Regulation of IFNA signaling	No
866	0	GO:0043330	response to exogenous dsRNA	No
867	0	GO:0002323	natural killer cell activation involved in immune response	No
868	0	GO:0005132	type I interferon receptor binding	No
869	0	GO:0042501	serine phosphorylation of STAT protein	No
870	0	GO:0033139	regulation of peptidyl-serine phosphorylation of STAT protein	No
871	0	GO:0033141	positive regulation of peptidyl-serine phosphorylation of STAT protein	No
872	0	GO:0032633	interleukin-4 production	No
873	0	GO:0032673	regulation of interleukin-4 production	No
874	0	GO:0046633	alpha-beta T cell proliferation	No
875	0	GO:0046640	regulation of alpha-beta T cell proliferation	No
876	0	GO:0002828	regulation of type 2 immune response	No
877	0	GO:0042092	type 2 immune response	No
878	0	GO:0032620	interleukin-17 production	No
879	0	GO:0032660	regulation of interleukin-17 production	No
880	0	GO:0030101	natural killer cell activation	No
881	0	GO:0032814	regulation of natural killer cell activation	No
882	0	GO:0002833	positive regulation of response to biotic stimulus	No
883	0	GO:0002347	response to tumor cell	No
884	0	GO:0002440	production of molecular mediator of immune response	No
885	0	GO:0002377	immunoglobulin production	No
886	0	GO:0030183	B cell differentiation	No
887	0	GO:0002285	lymphocyte activation involved in immune response	No
888	0	GO:0002286	T cell activation involved in immune response	No
889	0	GO:0042104	positive regulation of activated T cell proliferation	No
890	0	GO:0046006	regulation of activated T cell proliferation	No
891	0	GO:0050798	activated T cell proliferation	No
892	0	GO:0032729	positive regulation of interferon-gamma production	No
893	0.025	GO:0032609	interferon-gamma production	No
894	0.025	GO:0032649	regulation of interferon-gamma production	No
895	0	GO:0032733	positive regulation of interleukin-10 production	No
896	0	GO:0032613	interleukin-10 production	No
897	0	GO:0032653	regulation of interleukin-10 production	No
898	0	GO:0032735	positive regulation of interleukin-12 production	No
899	0	GO:0032615	interleukin-12 production	No
900	0	GO:0032655	regulation of interleukin-12 production	No
901	0	GO:1903557	positive regulation of tumor necrosis factor superfamily cytokine production	No
902	0	GO:0032760	positive regulation of tumor necrosis factor production	No
903	0	GO:0032640	tumor necrosis factor production	No
904	0	GO:0032680	regulation of tumor necrosis factor production	No
905	0	GO:0071706	tumor necrosis factor superfamily cytokine production	No
906	0	GO:1903555	regulation of tumor necrosis factor superfamily cytokine production	No
907	0	GO:0032715	negative regulation of interleukin-6 production	No
908	0	GO:0032720	negative regulation of tumor necrosis factor production	No
909	0	GO:1903556	negative regulation of tumor necrosis factor superfamily cytokine production	No
910	0	GO:0042108	positive regulation of cytokine biosynthetic process	No
911	0	GO:0042035	regulation of cytokine biosynthetic process	No
912	0	GO:0042089	cytokine biosynthetic process	No
913	0	GO:0042107	cytokine metabolic process	No
914	0	GO:0032722	positive regulation of chemokine production	No
915	0	GO:0032602	chemokine production	No
916	0	GO:0032642	regulation of chemokine production	No
917	0	GO:0072604	interleukin-6 secretion	No
918	0	GO:2000778	positive regulation of interleukin-6 secretion	No
919	0	GO:0032755	positive regulation of interleukin-6 production	No
920	0	GO:0032635	interleukin-6 production	No
921	0	GO:0032675	regulation of interleukin-6 production	No
922	0	GO:0072606	interleukin-8 secretion	No
923	0	GO:2000482	regulation of interleukin-8 secretion	No
924	0	GO:0032757	positive regulation of interleukin-8 production	No
925	0	GO:0032637	interleukin-8 production	No
926	0	GO:0032677	regulation of interleukin-8 production	No
927	0	GO:0043123	positive regulation of I-kappaB kinase/NF-kappaB signaling	No
928	0	GO:0007249	I-kappaB kinase/NF-kappaB signaling	No
929	0	GO:0043122	regulation of I-kappaB kinase/NF-kappaB signaling	No
930	0	GO:0032088	negative regulation of NF-kappaB transcription factor activity	No
931	0	GO:0043433	negative regulation of DNA binding transcription factor activity	No
932	0	GO:0051092	positive regulation of NF-kappaB transcription factor activity	No
933	0	GO:0051090	regulation of DNA binding transcription factor activity	No
934	0	GO:0051091	positive regulation of DNA binding transcription factor activity	No
935	0	GO:0010804	negative regulation of tumor necrosis factor-mediated signaling pathway	No
936	0	GO:0060761	negative regulation of response to cytokine stimulus	No
937	0	GO:0001960	negative regulation of cytokine-mediated signaling pathway	No
938	0	GO:0010803	regulation of tumor necrosis factor-mediated signaling pathway	No
939	0	GO:0060759	regulation of response to cytokine stimulus	No
940	0	GO:0001959	regulation of cytokine-mediated signaling pathway	No
941	0	GO:0019221	cytokine-mediated signaling pathway	No
942	0	GO:0034097	response to cytokine	No
943	0	GO:0071345	cellular response to cytokine stimulus	No
944	-0.022	GO:0033209	tumor necrosis factor-mediated signaling pathway	No
945	-0.02	GO:0034612	response to tumor necrosis factor	No
946	-0.019	GO:0071356	cellular response to tumor necrosis factor	No
947	0	GO:0009615	response to virus	No
948	0	GO:0051607	defense response to virus	No
949	0	GO:0050691	regulation of defense response to virus by host	No
950	0	GO:0002230	positive regulation of defense response to virus by host	No
951	0	GO:0002831	regulation of response to biotic stimulus	No
952	0	GO:0050688	regulation of defense response to virus	No
953	0	GO:0045824	negative regulation of innate immune response	No
954	0	GO:0002698	negative regulation of immune effector process	No
955	0	GO:0050777	negative regulation of immune response	No
956	0	GO:0002683	negative regulation of immune system process	Yes
957	0	GO:0001818	negative regulation of cytokine production	No
958	0	GO:0002832	negative regulation of response to biotic stimulus	No
959	0	GO:0050687	negative regulation of defense response to virus	No
960	0	GO:0031663	lipopolysaccharide-mediated signaling pathway	No
961	0	GO:0031664	regulation of lipopolysaccharide-mediated signaling pathway	No
962	0	GO:0001819	positive regulation of cytokine production	No
963	0	GO:0001816	cytokine production	No
964	0	GO:0001817	regulation of cytokine production	No
965	0	GO:0032101	regulation of response to external stimulus	Yes
966	0	GO:0006954	inflammatory response	Yes
967	0	GO:0050727	regulation of inflammatory response	Yes
968	0	GO:0032102	negative regulation of response to external stimulus	Yes
969	0	GO:0031348	negative regulation of defense response	Yes
970	0.078	GO:0050728	negative regulation of inflammatory response	Yes
971	0.016	GO:0002237	response to molecule of bacterial origin	Yes
972	0	GO:0032496	response to lipopolysaccharide	Yes
973	0.038	GO:0071216	cellular response to biotic stimulus	Yes
974	0.122	GO:0071219	cellular response to molecule of bacterial origin	Yes
975	0.073	GO:0071222	cellular response to lipopolysaccharide	Yes
976	0	GO:0042742	defense response to bacterium	No
977	0.027	GO:0098542	defense response to other organism	No
978	0	GO:0009617	response to bacterium	Yes
979	0	GO:0009607	response to biotic stimulus	Yes
980	0	GO:0043207	response to external biotic stimulus	Yes
981	0	GO:0051707	response to other organism	Yes
982	0	GO:0039529	RIG-I signaling pathway	No
983	0	GO:0039535	regulation of RIG-I signaling pathway	No
984	0	GO:0039528	cytoplasmic pattern recognition receptor signaling pathway in response to virus	No
985	0	GO:0039531	regulation of viral-induced cytoplasmic pattern recognition receptor signaling pathway	No
986	0	GO:0044764	multi-organism cellular process	No
987	0	GO:0098586	cellular response to virus	No
988	0	GO:0032727	positive regulation of interferon-alpha production	No
989	0	GO:0032607	interferon-alpha production	No
990	0	GO:0032647	regulation of interferon-alpha production	No
991	0	GO:0032728	positive regulation of interferon-beta production	No
992	0	GO:0032608	interferon-beta production	No
993	0	GO:0032648	regulation of interferon-beta production	No
994	0	R-HSA-1834949	Cytosolic sensors of pathogen-associated DNA	No
995	0	GO:0032481	positive regulation of type I interferon production	No
996	0.022	GO:0032479	regulation of type I interferon production	No
997	0.022	GO:0032606	type I interferon production	No
998	0	4623	Cytosolic DNA-sensing pathway	No
999	0	R-HSA-933541	TRAF6 mediated IRF7 activation	No
1000	0	4622	RIG-I-like receptor signaling pathway	No
1001	0	R-HSA-168928	DDX58/IFIH1-mediated induction of interferon-alpha/beta	No
1002	0	R-HSA-5689896	Ovarian tumor domain proteases	No
1003	0.02	GO:0032480	negative regulation of type I interferon production	No
1004	0	R-HSA-936440	Negative regulators of DDX58/IFIH1 signaling	No
1005	0	GO:0002701	negative regulation of production of molecular mediator of immune response	No
1006	0	GO:0002719	negative regulation of cytokine production involved in immune response	No
1007	0	GO:0002820	negative regulation of adaptive immune response	No
1008	0	GO:0002823	negative regulation of adaptive immune response based on somatic recombination of immune receptors built from immunoglobulin superfamily domains	No
1009	0	GO:0002704	negative regulation of leukocyte mediated immunity	No
1010	0	GO:0002707	negative regulation of lymphocyte mediated immunity	No
1011	0	GO:0042130	negative regulation of T cell proliferation	No
1012	0	GO:0070664	negative regulation of leukocyte proliferation	No
1013	0	GO:0032945	negative regulation of mononuclear cell proliferation	No
1014	0	GO:0050672	negative regulation of lymphocyte proliferation	No
1015	0	GO:0046636	negative regulation of alpha-beta T cell activation	No
1016	0	GO:1902106	negative regulation of leukocyte differentiation	No
1017	0	GO:0045581	negative regulation of T cell differentiation	No
1018	0	GO:0045620	negative regulation of lymphocyte differentiation	No
1019	0	GO:0007162	negative regulation of cell adhesion	No
1020	0	GO:0022408	negative regulation of cell-cell adhesion	No
1021	0	GO:0050868	negative regulation of T cell activation	No
1022	0	GO:1903038	negative regulation of leukocyte cell-cell adhesion	No
1023	0.02	GO:0050866	negative regulation of cell activation	Yes
1024	0.094	GO:0002695	negative regulation of leukocyte activation	Yes
1025	0	GO:0051250	negative regulation of lymphocyte activation	No
1026	0	GO:1903708	positive regulation of hemopoiesis	No
1027	0	GO:1902107	positive regulation of leukocyte differentiation	No
1028	0	GO:0045639	positive regulation of myeloid cell differentiation	No
1029	0	GO:0002763	positive regulation of myeloid leukocyte differentiation	No
1030	0.026	GO:0045066	regulatory T cell differentiation	No
1031	0.026	GO:0045589	regulation of regulatory T cell differentiation	No
1032	0	GO:0030098	lymphocyte differentiation	No
1033	0	GO:0030217	T cell differentiation	No
1034	0	GO:0002521	leukocyte differentiation	No
1035	0	GO:1902105	regulation of leukocyte differentiation	No
1036	0	GO:0045582	positive regulation of T cell differentiation	No
1037	0	GO:0045621	positive regulation of lymphocyte differentiation	No
1038	0	GO:0045580	regulation of T cell differentiation	No
1039	0	GO:0045619	regulation of lymphocyte differentiation	No
1040	0	GO:0030099	myeloid cell differentiation	No
1041	0	GO:0045637	regulation of myeloid cell differentiation	No
1042	0	GO:1903706	regulation of hemopoiesis	No
1043	0	GO:0002520	immune system development	No
1044	0	GO:0030097	hemopoiesis	No
1045	0	GO:0048534	hematopoietic or lymphoid organ development	No
1046	0	GO:0030316	osteoclast differentiation	No
1047	0	GO:0045670	regulation of osteoclast differentiation	No
1048	0	GO:0002573	myeloid leukocyte differentiation	No
1049	0	GO:0002761	regulation of myeloid leukocyte differentiation	No
1050	0	GO:1903707	negative regulation of hemopoiesis	No
1051	0	GO:0045638	negative regulation of myeloid cell differentiation	No
1052	0	GO:0002762	negative regulation of myeloid leukocyte differentiation	No
1053	0	GO:0045671	negative regulation of osteoclast differentiation	No
1054	0.051	GO:0043300	regulation of leukocyte degranulation	No
1055	0.07	GO:0002886	regulation of myeloid leukocyte mediated immunity	No
1056	0.049	GO:0033003	regulation of mast cell activation	No
1057	0.033	GO:0033006	regulation of mast cell activation involved in immune response	No
1058	0.033	GO:0043304	regulation of mast cell degranulation	No
1059	0.03	GO:0032418	lysosome localization	No
1060	0.025	GO:0045576	mast cell activation	No
1061	0.025	GO:0002448	mast cell mediated immunity	No
1062	0.027	GO:0002279	mast cell activation involved in immune response	No
1063	0.027	GO:0043303	mast cell degranulation	No
1064	0	GO:0046426	negative regulation of JAK-STAT cascade	No
1065	0	GO:1904893	negative regulation of STAT cascade	No
1066	0	GO:0007259	JAK-STAT cascade	No
1067	0	GO:0097696	STAT cascade	No
1068	0	GO:0046425	regulation of JAK-STAT cascade	No
1069	0	GO:1904892	regulation of STAT cascade	No
1070	0	GO:0046427	positive regulation of JAK-STAT cascade	No
1071	0	GO:1904894	positive regulation of STAT cascade	No
1072	0	GO:0042531	positive regulation of tyrosine phosphorylation of STAT protein	No
1073	0	GO:0007260	tyrosine phosphorylation of STAT protein	No
1074	0	GO:0042509	regulation of tyrosine phosphorylation of STAT protein	No
1075	0	GO:0018108	peptidyl-tyrosine phosphorylation	No
1076	0	GO:0018212	peptidyl-tyrosine modification	No
1077	0	GO:0050730	regulation of peptidyl-tyrosine phosphorylation	No
1078	0	GO:0050731	positive regulation of peptidyl-tyrosine phosphorylation	No
1079	0	GO:0072538	T-helper 17 type immune response	No
1080	0	GO:0072539	T-helper 17 cell differentiation	No
1081	0	GO:0002360	T cell lineage commitment	No
1082	0	GO:0043369	CD4-positive or CD8-positive, alpha-beta T cell lineage commitment	No
1083	0	GO:0045058	T cell selection	No
1084	0	GO:0043368	positive T cell selection	No
1085	0	GO:0046631	alpha-beta T cell activation	No
1086	0	GO:0046632	alpha-beta T cell differentiation	No
1087	0	GO:0035710	CD4-positive, alpha-beta T cell activation	No
1088	0	GO:0002292	T cell differentiation involved in immune response	No
1089	0	GO:0042093	T-helper cell differentiation	No
1090	0	GO:0043367	CD4-positive, alpha-beta T cell differentiation	No
1091	0	GO:0002294	CD4-positive, alpha-beta T cell differentiation involved in immune response	No
1092	0	GO:0002287	alpha-beta T cell activation involved in immune response	No
1093	0	GO:0002293	alpha-beta T cell differentiation involved in immune response	No
1094	0	GO:0042088	T-helper 1 type immune response	No
1095	0	GO:0046634	regulation of alpha-beta T cell activation	No
1096	0	GO:0046635	positive regulation of alpha-beta T cell activation	No
1097	0	GO:2000514	regulation of CD4-positive, alpha-beta T cell activation	No
1098	0	GO:0043370	regulation of CD4-positive, alpha-beta T cell differentiation	No
1099	0	GO:0045622	regulation of T-helper cell differentiation	No
1100	0	GO:0043372	positive regulation of CD4-positive, alpha-beta T cell differentiation	No
1101	0	GO:2000516	positive regulation of CD4-positive, alpha-beta T cell activation	No
1102	0	GO:0046637	regulation of alpha-beta T cell differentiation	No
1103	0	GO:0046638	positive regulation of alpha-beta T cell differentiation	No
1104	0	GO:0002200	somatic diversification of immune receptors	No
1105	0	GO:0016445	somatic diversification of immunoglobulins	No
1106	0	GO:0002312	B cell activation involved in immune response	No
1107	0	GO:0002562	somatic diversification of immune receptors via germline recombination within a single locus	No
1108	0	GO:0016444	somatic cell DNA recombination	No
1109	0	GO:0002381	immunoglobulin production involved in immunoglobulin mediated immune response	No
1110	0	GO:0016447	somatic recombination of immunoglobulin gene segments	No
1111	0	GO:0045190	isotype switching	No
1112	0	GO:0002204	somatic recombination of immunoglobulin genes involved in immune response	No
1113	0	GO:0002208	somatic diversification of immunoglobulins involved in immune response	No
1114	0	GO:0002712	regulation of B cell mediated immunity	No
1115	0	GO:0002889	regulation of immunoglobulin mediated immune response	No
1116	0	GO:0002637	regulation of immunoglobulin production	No
1117	0	GO:0002639	positive regulation of immunoglobulin production	No
1118	0	GO:0002717	positive regulation of natural killer cell mediated immunity	No
1119	0	GO:0045954	positive regulation of natural killer cell mediated cytotoxicity	No
1120	0	GO:0002715	regulation of natural killer cell mediated immunity	No
1121	0	GO:0042269	regulation of natural killer cell mediated cytotoxicity	No
1122	0	GO:0002228	natural killer cell mediated immunity	No
1123	0	GO:0042267	natural killer cell mediated cytotoxicity	No
1124	0	GO:0001913	T cell mediated cytotoxicity	No
1125	0	GO:0001914	regulation of T cell mediated cytotoxicity	No
1126	0	GO:0001906	cell killing	No
1127	0	GO:0001909	leukocyte mediated cytotoxicity	No
1128	0	GO:0001910	regulation of leukocyte mediated cytotoxicity	No
1129	0	GO:0031341	regulation of cell killing	No
1130	0	GO:0001912	positive regulation of leukocyte mediated cytotoxicity	No
1131	0	GO:0031343	positive regulation of cell killing	No
1132	0	GO:0002369	T cell cytokine production	No
1133	0	GO:0002724	regulation of T cell cytokine production	No
1134	0	GO:0002700	regulation of production of molecular mediator of immune response	No
1135	0	GO:0002702	positive regulation of production of molecular mediator of immune response	No
1136	0	GO:0002720	positive regulation of cytokine production involved in immune response	No
1137	0	GO:0002367	cytokine production involved in immune response	No
1138	0	GO:0002718	regulation of cytokine production involved in immune response	No
1139	0	GO:0002697	regulation of immune effector process	No
1140	0.024	GO:0002699	positive regulation of immune effector process	No
1141	0	GO:0002705	positive regulation of leukocyte mediated immunity	No
1142	0	GO:0002708	positive regulation of lymphocyte mediated immunity	No
1143	0	GO:0002711	positive regulation of T cell mediated immunity	No
1144	0	GO:0002821	positive regulation of adaptive immune response	No
1145	0	GO:0002824	positive regulation of adaptive immune response based on somatic recombination of immune receptors built from immunoglobulin superfamily domains	No
1146	0	GO:0002456	T cell mediated immunity	No
1147	0.024	GO:0002709	regulation of T cell mediated immunity	No
1148	0	GO:0002819	regulation of adaptive immune response	No
1149	0	GO:0002822	regulation of adaptive immune response based on somatic recombination of immune receptors built from immunoglobulin superfamily domains	No
1150	0.028	GO:0002703	regulation of leukocyte mediated immunity	No
1151	0.028	GO:0002706	regulation of lymphocyte mediated immunity	No
1152	0	GO:0097345	mitochondrial outer membrane permeabilization	No
1153	0	GO:1901028	regulation of mitochondrial outer membrane permeabilization involved in apoptotic signaling pathway	No
1154	0	GO:0046902	regulation of mitochondrial membrane permeability	No
1155	0	GO:0090559	regulation of membrane permeability	No
1156	0	GO:1902108	regulation of mitochondrial membrane permeability involved in apoptotic process	No
1157	0	GO:1902110	positive regulation of mitochondrial membrane permeability involved in apoptotic process	No
1158	0	GO:1905710	positive regulation of membrane permeability	No
1159	0	GO:0035794	positive regulation of mitochondrial membrane permeability	No
1160	0	GO:1902686	mitochondrial outer membrane permeabilization involved in programmed cell death	No
1161	0	GO:0008637	apoptotic mitochondrial changes	No
1162	-0.017	GO:0007006	mitochondrial membrane organization	No
1163	0	R-HSA-111447	Activation of BAD and translocation to mitochondria	No
1164	0	GO:0051205	protein insertion into membrane	No
1165	0	GO:1901030	positive regulation of mitochondrial outer membrane permeabilization involved in apoptotic signaling pathway	No
1166	0	GO:1900739	regulation of protein insertion into mitochondrial membrane involved in apoptotic signaling pathway	No
1167	0	GO:1900740	positive regulation of protein insertion into mitochondrial membrane involved in apoptotic signaling pathway	No
1168	0	GO:0001844	protein insertion into mitochondrial membrane involved in apoptotic signaling pathway	No
1169	0	GO:0051204	protein insertion into mitochondrial membrane	No
1170	0	R-HSA-109606	Intrinsic Pathway for Apoptosis	No
1171	0	R-HSA-114452	Activation of BH3-only proteins	No
1172	0	GO:0035773	insulin secretion involved in cellular response to glucose stimulus	No
1173	0	GO:0061178	regulation of insulin secretion involved in cellular response to glucose stimulus	No
1174	0	GO:0033500	carbohydrate homeostasis	No
1175	0	GO:0042593	glucose homeostasis	No
1176	0	GO:0009743	response to carbohydrate	No
1177	0	GO:0009749	response to glucose	No
1178	0	GO:0009746	response to hexose	No
1179	0	GO:0034284	response to monosaccharide	No
1180	0	GO:0001678	cellular glucose homeostasis	No
1181	0	GO:0071322	cellular response to carbohydrate stimulus	No
1182	0	GO:0071333	cellular response to glucose stimulus	No
1183	0	GO:0071326	cellular response to monosaccharide stimulus	No
1184	0	GO:0071331	cellular response to hexose stimulus	No
1185	0	GO:0032024	positive regulation of insulin secretion	No
1186	0	GO:0046887	positive regulation of hormone secretion	No
1187	0	GO:0090277	positive regulation of peptide hormone secretion	No
1188	0	GO:0030073	insulin secretion	No
1189	0	GO:0050796	regulation of insulin secretion	No
1190	0	GO:0030072	peptide hormone secretion	No
1191	0	GO:0090276	regulation of peptide hormone secretion	No
1192	0	GO:0010817	regulation of hormone levels	No
1193	0	GO:0023061	signal release	No
1194	0	GO:0046883	regulation of hormone secretion	No
1195	0	GO:0009914	hormone transport	No
1196	0	GO:0046879	hormone secretion	No
1197	0	GO:0032731	positive regulation of interleukin-1 beta production	No
1198	0	GO:0032732	positive regulation of interleukin-1 production	No
1199	0	GO:0050716	positive regulation of interleukin-1 secretion	No
1200	0	GO:0050718	positive regulation of interleukin-1 beta secretion	No
1201	0	GO:0032692	negative regulation of interleukin-1 production	No
1202	0	GO:0032612	interleukin-1 production	No
1203	0	GO:0032652	regulation of interleukin-1 production	No
1204	0	GO:0032611	interleukin-1 beta production	No
1205	0	GO:0032651	regulation of interleukin-1 beta production	No
1206	0	GO:0050704	regulation of interleukin-1 secretion	No
1207	0	GO:0050706	regulation of interleukin-1 beta secretion	No
1208	0	GO:0050701	interleukin-1 secretion	No
1209	0	GO:0050702	interleukin-1 beta secretion	No
1210	0	GO:0050710	negative regulation of cytokine secretion	No
1211	0	GO:0002792	negative regulation of peptide secretion	Yes
1212	0	GO:0050709	negative regulation of protein secretion	Yes
1213	0	GO:0051048	negative regulation of secretion	Yes
1214	0	GO:1903531	negative regulation of secretion by cell	Yes
1215	0	GO:0051051	negative regulation of transport	Yes
1216	0	GO:0051224	negative regulation of protein transport	Yes
1217	0	GO:1904950	negative regulation of establishment of protein localization	Yes
1218	0	GO:0051046	regulation of secretion	Yes
1219	0	GO:1903530	regulation of secretion by cell	Yes
1220	0	GO:0002791	regulation of peptide secretion	Yes
1221	0	GO:0050708	regulation of protein secretion	Yes
1222	0	GO:0002790	peptide secretion	Yes
1223	0	GO:0009306	protein secretion	Yes
1224	0	GO:0050715	positive regulation of cytokine secretion	No
1225	0	GO:0050663	cytokine secretion	No
1226	0	GO:0050707	regulation of cytokine secretion	No
1227	0	GO:0002793	positive regulation of peptide secretion	No
1228	0	GO:0050714	positive regulation of protein secretion	No
1229	0	GO:0051047	positive regulation of secretion	No
1230	0	GO:1903532	positive regulation of secretion by cell	No
1231	0	GO:0010821	regulation of mitochondrion organization	No
1232	0	GO:0010822	positive regulation of mitochondrion organization	No
1233	0	GO:1903747	regulation of establishment of protein localization to mitochondrion	No
1234	0	GO:1903749	positive regulation of establishment of protein localization to mitochondrion	No
1235	0	GO:1903533	regulation of protein targeting	No
1236	0	GO:1903214	regulation of protein targeting to mitochondrion	No
1237	0	GO:1903955	positive regulation of protein targeting to mitochondrion	No
1238	0.023	GO:0007005	mitochondrion organization	No
1239	0	GO:0006839	mitochondrial transport	No
1240	0	GO:0006626	protein targeting to mitochondrion	No
1241	0	GO:0070585	protein localization to mitochondrion	No
1242	0	GO:0072655	establishment of protein localization to mitochondrion	No
1243	0	GO:1903829	positive regulation of cellular protein localization	No
1244	0	GO:0032388	positive regulation of intracellular transport	No
1245	0	GO:0090316	positive regulation of intracellular protein transport	No
1246	0	GO:0060341	regulation of cellular localization	No
1247	0	GO:1903827	regulation of cellular protein localization	No
1248	0	GO:0032386	regulation of intracellular transport	No
1249	0	GO:0033157	regulation of intracellular protein transport	No
1250	0	GO:0032880	regulation of protein localization	Yes
1251	0	GO:0070201	regulation of establishment of protein localization	Yes
1252	0	GO:0051223	regulation of protein transport	Yes
1253	0	GO:0090087	regulation of peptide transport	Yes
1254	0	GO:0051050	positive regulation of transport	Yes
1255	0	GO:0051222	positive regulation of protein transport	No
1256	0	GO:1904951	positive regulation of establishment of protein localization	No
1257	0	GO:0072657	protein localization to membrane	No
1258	0.082	GO:0006612	protein targeting to membrane	No
1259	0.052	GO:0090150	establishment of protein localization to membrane	No
1260	0.022	GO:0006605	protein targeting	No
1261	0	GO:0006886	intracellular protein transport	No
1262	0	GO:0033365	protein localization to organelle	No
1263	0	GO:0072594	establishment of protein localization to organelle	No
1264	0	GO:0046823	negative regulation of nucleocytoplasmic transport	No
1265	0	GO:1900181	negative regulation of protein localization to nucleus	No
1266	0	GO:0042308	negative regulation of protein import into nucleus	No
1267	0	GO:1904590	negative regulation of protein import	No
1268	0	GO:1903828	negative regulation of cellular protein localization	No
1269	0	GO:0032387	negative regulation of intracellular transport	No
1270	0	GO:0090317	negative regulation of intracellular protein transport	No
1271	0	GO:0051220	cytoplasmic sequestering of protein	No
1272	0	GO:0042994	cytoplasmic sequestering of transcription factor	No
1273	0	GO:0043124	negative regulation of I-kappaB kinase/NF-kappaB signaling	No
1274	0	GO:0042347	negative regulation of NF-kappaB import into nucleus	No
1275	0	GO:0042992	negative regulation of transcription factor import into nucleus	No
1276	0	GO:0042346	positive regulation of NF-kappaB import into nucleus	No
1277	0	GO:0042993	positive regulation of transcription factor import into nucleus	No
1278	0	GO:0042345	regulation of NF-kappaB import into nucleus	No
1279	0	GO:0042348	NF-kappaB import into nucleus	No
1280	0	GO:0042990	regulation of transcription factor import into nucleus	No
1281	0	GO:0042991	transcription factor import into nucleus	No
1282	0	GO:0006913	nucleocytoplasmic transport	No
1283	0	GO:0051169	nuclear transport	No
1284	0	GO:0034504	protein localization to nucleus	No
1285	0	GO:0017038	protein import	No
1286	0	GO:0006606	protein import into nucleus	No
1287	0	GO:0051170	nuclear import	No
1288	0	GO:1900180	regulation of protein localization to nucleus	No
1289	0	GO:0046822	regulation of nucleocytoplasmic transport	No
1290	0	GO:0042306	regulation of protein import into nucleus	No
1291	0	GO:1904589	regulation of protein import	No
1292	0	GO:1900182	positive regulation of protein localization to nucleus	No
1293	0	GO:0046824	positive regulation of nucleocytoplasmic transport	No
1294	0	GO:0042307	positive regulation of protein import into nucleus	No
1295	0	GO:1904591	positive regulation of protein import	No
1296	0	GO:0040017	positive regulation of locomotion	No
1297	0	GO:0030335	positive regulation of cell migration	No
1298	0	GO:0051272	positive regulation of cellular component movement	No
1299	0	GO:2000147	positive regulation of cell motility	No
1300	0	GO:0030334	regulation of cell migration	No
1301	0	GO:0051270	regulation of cellular component movement	No
1302	0	GO:0040012	regulation of locomotion	No
1303	0	GO:2000145	regulation of cell motility	No
1304	0	GO:0048646	anatomical structure formation involved in morphogenesis	No
1305	0	GO:0072359	circulatory system development	No
1306	-0.029	GO:0001525	angiogenesis	No
1307	-0.031	GO:0048514	blood vessel morphogenesis	No
1308	-0.03	GO:0001568	blood vessel development	No
1309	0	GO:0001944	vasculature development	No
1310	0	GO:0072358	cardiovascular system development	No
1311	0	GO:0045765	regulation of angiogenesis	No
1312	0	GO:1901342	regulation of vasculature development	No
1313	0	GO:0045766	positive regulation of angiogenesis	No
1314	0	GO:1904018	positive regulation of vasculature development	No
1315	0	GO:0040013	negative regulation of locomotion	No
1316	0	GO:0030336	negative regulation of cell migration	No
1317	0	GO:0051271	negative regulation of cellular component movement	No
1318	0	GO:2000146	negative regulation of cell motility	No
1319	0	GO:1901343	negative regulation of vasculature development	No
1320	0	GO:0016525	negative regulation of angiogenesis	No
1321	0	GO:2000181	negative regulation of blood vessel morphogenesis	No
1322	0	GO:0001937	negative regulation of endothelial cell proliferation	No
1323	0	GO:0050680	negative regulation of epithelial cell proliferation	No
1324	0	GO:0002043	blood vessel endothelial cell proliferation involved in sprouting angiogenesis	No
1325	0	GO:1903672	positive regulation of sprouting angiogenesis	No
1326	0	GO:0090051	negative regulation of cell migration involved in sprouting angiogenesis	No
1327	0	GO:0002042	cell migration involved in sprouting angiogenesis	No
1328	0	GO:0090049	regulation of cell migration involved in sprouting angiogenesis	No
1329	0	GO:0002040	sprouting angiogenesis	No
1330	0	GO:1903670	regulation of sprouting angiogenesis	No
1331	0	GO:1903671	negative regulation of sprouting angiogenesis	No
1332	0	GO:0043537	negative regulation of blood vessel endothelial cell migration	No
1333	0	GO:0010596	negative regulation of endothelial cell migration	No
1334	0	GO:0010633	negative regulation of epithelial cell migration	No
1335	0	GO:0043536	positive regulation of blood vessel endothelial cell migration	No
1336	0	GO:0043534	blood vessel endothelial cell migration	No
1337	0	GO:0043535	regulation of blood vessel endothelial cell migration	No
1338	0	GO:0001938	positive regulation of endothelial cell proliferation	No
1339	0	GO:0001935	endothelial cell proliferation	No
1340	0	GO:0001936	regulation of endothelial cell proliferation	No
1341	0	GO:0050679	positive regulation of epithelial cell proliferation	No
1342	0	GO:0050673	epithelial cell proliferation	No
1343	0	GO:0050678	regulation of epithelial cell proliferation	No
1344	0	GO:0010595	positive regulation of endothelial cell migration	No
1345	0	GO:0010634	positive regulation of epithelial cell migration	No
1346	0	GO:0010594	regulation of endothelial cell migration	No
1347	0	GO:0043542	endothelial cell migration	No
1348	0	GO:0010632	regulation of epithelial cell migration	No
1349	0	GO:0001667	ameboidal-type cell migration	No
1350	0	GO:0090130	tissue migration	No
1351	0	GO:0010631	epithelial cell migration	No
1352	0	GO:0090132	epithelium migration	No
1353	0	GO:0071624	positive regulation of granulocyte chemotaxis	No
1354	0	GO:1902624	positive regulation of neutrophil migration	No
1355	0	GO:0090023	positive regulation of neutrophil chemotaxis	No
1356	0	GO:0071622	regulation of granulocyte chemotaxis	No
1357	0	GO:1902622	regulation of neutrophil migration	No
1358	0	GO:0090022	regulation of neutrophil chemotaxis	No
1359	0	GO:0002548	monocyte chemotaxis	No
1360	0	GO:0071674	mononuclear cell migration	No
1361	0	GO:0048247	lymphocyte chemotaxis	No
1362	0.022	GO:0072676	lymphocyte migration	No
1363	0	GO:0048020	CCR chemokine receptor binding	No
1364	0	GO:0070098	chemokine-mediated signaling pathway	No
1365	0	GO:0008009	chemokine activity	No
1366	0	GO:0042379	chemokine receptor binding	No
1367	0	GO:0002687	positive regulation of leukocyte migration	No
1368	0	GO:0002690	positive regulation of leukocyte chemotaxis	No
1369	0	GO:0002685	regulation of leukocyte migration	No
1370	0	GO:0002688	regulation of leukocyte chemotaxis	No
1371	0	GO:0032103	positive regulation of response to external stimulus	No
1372	0	GO:0050920	regulation of chemotaxis	No
1373	0	GO:0050921	positive regulation of chemotaxis	No
1374	0	GO:1990266	neutrophil migration	No
1375	0.021	GO:0030593	neutrophil chemotaxis	No
1376	0	GO:0097530	granulocyte migration	No
1377	0	GO:0071621	granulocyte chemotaxis	No
1378	0	GO:0006935	chemotaxis	No
1379	0	GO:0042330	taxis	No
1380	0	GO:0060326	cell chemotaxis	No
1381	0	GO:0030595	leukocyte chemotaxis	No
1382	0	GO:0097529	myeloid leukocyte migration	No
1383	0	GO:0046330	positive regulation of JNK cascade	No
1384	0	GO:0032874	positive regulation of stress-activated MAPK cascade	No
1385	0	GO:0070304	positive regulation of stress-activated protein kinase signaling cascade	No
1386	0	GO:0007254	JNK cascade	No
1387	0	GO:0046328	regulation of JNK cascade	No
1388	0	GO:0032872	regulation of stress-activated MAPK cascade	No
1389	0	GO:0070302	regulation of stress-activated protein kinase signaling cascade	No
1390	0	GO:0031098	stress-activated protein kinase signaling cascade	No
1391	0	GO:0051403	stress-activated MAPK cascade	No
1392	0	GO:0007257	activation of JUN kinase activity	No
1393	0	GO:0043506	regulation of JUN kinase activity	No
1394	0	GO:0043507	positive regulation of JUN kinase activity	No
1395	0	GO:0004709	MAP kinase kinase kinase activity	No
1396	0	GO:0005057	signal transducer activity, downstream of receptor	No
1397	0	GO:0004702	signal transducer, downstream of receptor, with serine/threonine kinase activity	No
1398	0	GO:0051338	regulation of transferase activity	No
1399	0	GO:0043549	regulation of kinase activity	No
1400	0	GO:0045859	regulation of protein kinase activity	No
1401	0	GO:0051347	positive regulation of transferase activity	No
1402	0	GO:0033674	positive regulation of kinase activity	No
1403	0	GO:0045860	positive regulation of protein kinase activity	No
1404	0	GO:0043405	regulation of MAP kinase activity	No
1405	0	GO:0043406	positive regulation of MAP kinase activity	No
1406	0	GO:0071900	regulation of protein serine/threonine kinase activity	No
1407	0	GO:0071902	positive regulation of protein serine/threonine kinase activity	No
1408	0	GO:0032147	activation of protein kinase activity	No
1409	0	GO:0000187	activation of MAPK activity	No
1410	0	GO:0070374	positive regulation of ERK1 and ERK2 cascade	No
1411	0	GO:0070371	ERK1 and ERK2 cascade	No
1412	0	GO:0070372	regulation of ERK1 and ERK2 cascade	No
1413	0	GO:0031401	positive regulation of protein modification process	No
1414	0	GO:0010562	positive regulation of phosphorus metabolic process	No
1415	0	GO:0045937	positive regulation of phosphate metabolic process	No
1416	0	GO:0001934	positive regulation of protein phosphorylation	No
1417	0	GO:0042327	positive regulation of phosphorylation	No
1418	0	GO:1902533	positive regulation of intracellular signal transduction	No
1419	0	GO:0000165	MAPK cascade	No
1420	0	GO:0023014	signal transduction by protein phosphorylation	No
1421	0	GO:0043408	regulation of MAPK cascade	No
1422	0	GO:0043410	positive regulation of MAPK cascade	No
1423	0	GO:0030030	cell projection organization	No
1424	0	GO:0120036	plasma membrane bounded cell projection organization	No
1425	0	GO:0031175	neuron projection development	No
1426	0	GO:0048666	neuron development	No
1427	0	GO:0030182	neuron differentiation	No
1428	0	GO:0022008	neurogenesis	No
1429	0	GO:0048699	generation of neurons	No
1430	0	GO:0007411	axon guidance	No
1431	0	GO:0097485	neuron projection guidance	No
1432	0	GO:0000902	cell morphogenesis	No
1433	0	GO:0032989	cellular component morphogenesis	No
1434	0	GO:0048812	neuron projection morphogenesis	No
1435	0	GO:0032990	cell part morphogenesis	No
1436	0	GO:0048858	cell projection morphogenesis	No
1437	0	GO:0120039	plasma membrane bounded cell projection morphogenesis	No
1438	0	GO:0007409	axonogenesis	No
1439	0	GO:0061564	axon development	No
1440	0	GO:0000904	cell morphogenesis involved in differentiation	No
1441	0	GO:0048667	cell morphogenesis involved in neuron differentiation	No
1442	0	GO:0031344	regulation of cell projection organization	No
1443	0	GO:0120035	regulation of plasma membrane bounded cell projection organization	No
1444	0	GO:0010975	regulation of neuron projection development	No
1445	0	GO:0045664	regulation of neuron differentiation	No
1446	0	GO:0060284	regulation of cell development	No
1447	0	GO:0050767	regulation of neurogenesis	No
1448	0	GO:0051960	regulation of nervous system development	No
1449	0	GO:0045597	positive regulation of cell differentiation	No
1450	0	GO:0051094	positive regulation of developmental process	No
1451	0	GO:0010720	positive regulation of cell development	No
1452	0	GO:0050769	positive regulation of neurogenesis	No
1453	0	GO:0051962	positive regulation of nervous system development	No
1454	0	GO:0031346	positive regulation of cell projection organization	No
1455	0	GO:0010976	positive regulation of neuron projection development	No
1456	0	GO:0045666	positive regulation of neuron differentiation	No
1457	0	GO:0030308	negative regulation of cell growth	No
1458	0	GO:0045926	negative regulation of growth	No
1459	0	GO:0001558	regulation of cell growth	No
1460	0	GO:0016049	cell growth	No
1461	0	GO:0040007	growth	No
1462	0	GO:0040008	regulation of growth	No
1463	0	GO:0097484	dendrite extension	No
1464	0	GO:1903859	regulation of dendrite extension	No
1465	0	GO:1903861	positive regulation of dendrite extension	No
1466	0	GO:0048588	developmental cell growth	No
1467	0	GO:0060560	developmental growth involved in morphogenesis	No
1468	0	GO:1990138	neuron projection extension	No
1469	0	GO:0045927	positive regulation of growth	No
1470	0	GO:0030307	positive regulation of cell growth	No
1471	0	GO:0048639	positive regulation of developmental growth	No
1472	0	GO:0048589	developmental growth	No
1473	0	GO:0048638	regulation of developmental growth	No
1474	0	GO:0051125	regulation of actin nucleation	No
1475	0	GO:0034314	Arp2/3 complex-mediated actin nucleation	No
1476	0	GO:0045010	actin nucleation	No
1477	0	GO:0032535	regulation of cellular component size	No
1478	0	GO:0090066	regulation of anatomical structure size	No
1479	0	GO:0030041	actin filament polymerization	No
1480	0	GO:0030833	regulation of actin filament polymerization	No
1481	0	GO:0008154	actin polymerization or depolymerization	No
1482	0	GO:0008064	regulation of actin polymerization or depolymerization	No
1483	0	GO:0030832	regulation of actin filament length	No
1484	0	GO:0032271	regulation of protein polymerization	No
1485	0	GO:0051258	protein polymerization	No
1486	0	GO:0051495	positive regulation of cytoskeleton organization	No
1487	0	GO:1902905	positive regulation of supramolecular fiber organization	No
1488	0	GO:0030838	positive regulation of actin filament polymerization	No
1489	0	GO:0032273	positive regulation of protein polymerization	No
1490	0	GO:0051493	regulation of cytoskeleton organization	No
1491	0	GO:0032956	regulation of actin cytoskeleton organization	No
1492	0	GO:0032970	regulation of actin filament-based process	No
1493	0	GO:0110053	regulation of actin filament organization	No
1494	0	GO:1902903	regulation of supramolecular fiber organization	No
1495	0	GO:0007015	actin filament organization	No
1496	0	GO:0097435	supramolecular fiber organization	No
1497	0	GO:0007010	cytoskeleton organization	No
1498	0	GO:0030029	actin filament-based process	No
1499	0	GO:0030036	actin cytoskeleton organization	No
1500	0	GO:0034622	cellular macromolecular complex assembly	No
1501	0	GO:0043623	cellular protein complex assembly	No
1502	0	GO:0033043	regulation of organelle organization	No
1503	0	GO:0010638	positive regulation of organelle organization	No
1504	0	GO:0051130	positive regulation of cellular component organization	No
1505	0	GO:0043254	regulation of protein complex assembly	No
1506	0	GO:0031334	positive regulation of protein complex assembly	No
1507	0	GO:0044087	regulation of cellular component biogenesis	No
1508	0	GO:0044089	positive regulation of cellular component biogenesis	No
1509	0	GO:0032233	positive regulation of actin filament bundle assembly	No
1510	0	GO:0051496	positive regulation of stress fiber assembly	No
1511	0	GO:0031032	actomyosin structure organization	No
1512	0	GO:0051017	actin filament bundle assembly	No
1513	0	GO:0061572	actin filament bundle organization	No
1514	0	GO:0030038	contractile actin filament bundle assembly	No
1515	0	GO:0043149	stress fiber assembly	No
1516	0	GO:0032231	regulation of actin filament bundle assembly	No
1517	0	GO:0051492	regulation of stress fiber assembly	No
1518	0	GO:0110020	regulation of actomyosin structure organization	No
1519	0	GO:1901890	positive regulation of cell junction assembly	No
1520	0	GO:0051894	positive regulation of focal adhesion assembly	No
1521	0	GO:1903393	positive regulation of adherens junction organization	No
1522	0	GO:0001954	positive regulation of cell-matrix adhesion	No
1523	0	GO:0010811	positive regulation of cell-substrate adhesion	No
1524	0	GO:1901888	regulation of cell junction assembly	No
1525	0	GO:1903391	regulation of adherens junction organization	No
1526	0	GO:0051893	regulation of focal adhesion assembly	No
1527	0	GO:0090109	regulation of cell-substrate junction assembly	No
1528	0	GO:0034332	adherens junction organization	No
1529	0	GO:0007044	cell-substrate junction assembly	No
1530	0	GO:0034333	adherens junction assembly	No
1531	0	GO:0007045	cell-substrate adherens junction assembly	No
1532	0	GO:0048041	focal adhesion assembly	No
1533	0	GO:0007160	cell-matrix adhesion	No
1534	0	GO:0031589	cell-substrate adhesion	No
1535	0	GO:0001952	regulation of cell-matrix adhesion	No
1536	0	GO:0010810	regulation of cell-substrate adhesion	No
1537	0	GO:0010656	negative regulation of muscle cell apoptotic process	No
1538	0	GO:0010664	negative regulation of striated muscle cell apoptotic process	No
1539	0	GO:0010667	negative regulation of cardiac muscle cell apoptotic process	No
1540	0	GO:0010657	muscle cell apoptotic process	No
1541	0	GO:0010660	regulation of muscle cell apoptotic process	No
1542	0	GO:0010658	striated muscle cell apoptotic process	No
1543	0	GO:0010662	regulation of striated muscle cell apoptotic process	No
1544	0	GO:0010659	cardiac muscle cell apoptotic process	No
1545	0	GO:0010665	regulation of cardiac muscle cell apoptotic process	No
1546	0	GO:0014888	striated muscle adaptation	No
1547	0	GO:0014898	cardiac muscle hypertrophy in response to stress	No
1548	0	GO:0003299	muscle hypertrophy in response to stress	No
1549	0	GO:0014887	cardiac muscle adaptation	No
1550	0	GO:0010612	regulation of cardiac muscle adaptation	No
1551	0	GO:1903242	regulation of cardiac muscle hypertrophy in response to stress	No
1552	0	GO:0010614	negative regulation of cardiac muscle hypertrophy	No
1553	0	GO:0014741	negative regulation of muscle hypertrophy	No
1554	0	GO:0010613	positive regulation of cardiac muscle hypertrophy	No
1555	0	GO:0014742	positive regulation of muscle hypertrophy	No
1556	0	GO:0003300	cardiac muscle hypertrophy	No
1557	0	GO:0014896	muscle hypertrophy	No
1558	0	GO:0014897	striated muscle hypertrophy	No
1559	0	GO:0010611	regulation of cardiac muscle hypertrophy	No
1560	0	GO:0014743	regulation of muscle hypertrophy	No
1561	0	GO:0043500	muscle adaptation	No
1562	0	GO:0043502	regulation of muscle adaptation	No
1563	0	GO:0048634	regulation of muscle organ development	No
1564	0	GO:0016202	regulation of striated muscle tissue development	No
1565	0	GO:1901861	regulation of muscle tissue development	No
1566	0	GO:0055025	positive regulation of cardiac muscle tissue development	No
1567	0	GO:1901863	positive regulation of muscle tissue development	No
1568	0	GO:0045844	positive regulation of striated muscle tissue development	No
1569	0	GO:0048636	positive regulation of muscle organ development	No
1570	0	GO:0060045	positive regulation of cardiac muscle cell proliferation	No
1571	0	GO:0055023	positive regulation of cardiac muscle tissue growth	No
1572	0	GO:0046622	positive regulation of organ growth	No
1573	0	GO:0060421	positive regulation of heart growth	No
1574	0	GO:0014855	striated muscle cell proliferation	No
1575	0	GO:0060038	cardiac muscle cell proliferation	No
1576	0	GO:0060043	regulation of cardiac muscle cell proliferation	No
1577	0	GO:0035265	organ growth	No
1578	0	GO:0055017	cardiac muscle tissue growth	No
1579	0	GO:0060419	heart growth	No
1580	0	GO:0055024	regulation of cardiac muscle tissue development	No
1581	0	GO:0046620	regulation of organ growth	No
1582	0	GO:0055021	regulation of cardiac muscle tissue growth	No
1583	0	GO:0060420	regulation of heart growth	No
1584	0	GO:1905208	negative regulation of cardiocyte differentiation	No
1585	0	GO:0051148	negative regulation of muscle cell differentiation	No
1586	0	GO:0051154	negative regulation of striated muscle cell differentiation	No
1587	0	GO:0055026	negative regulation of cardiac muscle tissue development	No
1588	0	GO:1901862	negative regulation of muscle tissue development	No
1589	0	GO:0045843	negative regulation of striated muscle tissue development	No
1590	0	GO:0048635	negative regulation of muscle organ development	No
1591	0	GO:0048640	negative regulation of developmental growth	No
1592	0	GO:0046621	negative regulation of organ growth	No
1593	0	GO:0007517	muscle organ development	No
1594	0	GO:0048738	cardiac muscle tissue development	No
1595	0	GO:0014706	striated muscle tissue development	No
1596	0	GO:0060537	muscle tissue development	No
1597	0	GO:0042692	muscle cell differentiation	No
1598	0	GO:0061061	muscle structure development	No
1599	0	GO:0051146	striated muscle cell differentiation	No
1600	0	GO:0055001	muscle cell development	No
1601	0	GO:0055002	striated muscle cell development	No
1602	0	GO:1905207	regulation of cardiocyte differentiation	No
1603	0	GO:2000725	regulation of cardiac muscle cell differentiation	No
1604	0	GO:1905209	positive regulation of cardiocyte differentiation	No
1605	0	GO:2000727	positive regulation of cardiac muscle cell differentiation	No
1606	0	GO:0061049	cell growth involved in cardiac muscle cell development	No
1607	0	GO:0003298	physiological muscle hypertrophy	No
1608	0	GO:0003301	physiological cardiac muscle hypertrophy	No
1609	0	GO:0055006	cardiac cell development	No
1610	0	GO:0055013	cardiac muscle cell development	No
1611	0	GO:0035051	cardiocyte differentiation	No
1612	0	GO:0055007	cardiac muscle cell differentiation	No
1613	0	GO:0060688	regulation of morphogenesis of a branching structure	No
1614	0	GO:1905332	positive regulation of morphogenesis of an epithelium	No
1615	0	GO:0090189	regulation of branching involved in ureteric bud morphogenesis	No
1616	0	GO:0061213	positive regulation of mesonephros development	No
1617	0	GO:0061217	regulation of mesonephros development	No
1618	0	GO:0001656	metanephros development	No
1619	0	GO:0090183	regulation of kidney development	No
1620	0	GO:0090184	positive regulation of kidney development	No
1621	0	GO:0003338	metanephros morphogenesis	No
1622	0	GO:0072202	cell differentiation involved in metanephros development	No
1623	0	GO:0072210	metanephric nephron development	No
1624	-0.047	GO:0001822	kidney development	No
1625	-0.074	GO:0001655	urogenital system development	No
1626	-0.099	GO:0072001	renal system development	No
1627	-0.022	GO:0072006	nephron development	No
1628	0	GO:0072009	nephron epithelium development	No
1629	0	GO:0072073	kidney epithelium development	No
1630	0	GO:0001823	mesonephros development	No
1631	0	GO:0001657	ureteric bud development	No
1632	0	GO:0072163	mesonephric epithelium development	No
1633	0	GO:0072164	mesonephric tubule development	No
1634	0	GO:0001658	branching involved in ureteric bud morphogenesis	No
1635	0	GO:0060675	ureteric bud morphogenesis	No
1636	0	GO:0072171	mesonephric tubule morphogenesis	No
1637	0	GO:0061326	renal tubule development	No
1638	0	GO:0072080	nephron tubule development	No
1639	0	GO:0060993	kidney morphogenesis	No
1640	0	GO:0061333	renal tubule morphogenesis	No
1641	0	GO:0072078	nephron tubule morphogenesis	No
1642	0	GO:0072028	nephron morphogenesis	No
1643	0	GO:0072088	nephron epithelium morphogenesis	No
1644	0	GO:0001569	branching involved in blood vessel morphogenesis	No
1645	0	GO:0001763	morphogenesis of a branching structure	No
1646	0	GO:0048754	branching morphogenesis of an epithelial tube	No
1647	0	GO:0061138	morphogenesis of a branching epithelium	No
1648	0	GO:0044212	transcription regulatory region DNA binding	Yes
1649	0	GO:0000975	regulatory region DNA binding	Yes
1650	0	GO:0001067	regulatory region nucleic acid binding	Yes
1651	0	GO:0000977	RNA polymerase II regulatory region sequence-specific DNA binding	No
1652	0	GO:0001012	RNA polymerase II regulatory region DNA binding	No
1653	0	GO:0043565	sequence-specific DNA binding	No
1654	0	GO:0003690	double-stranded DNA binding	No
1655	0	GO:0000976	transcription regulatory region sequence-specific DNA binding	No
1656	0	GO:1990837	sequence-specific double-stranded DNA binding	No
1657	0	GO:0045944	positive regulation of transcription from RNA polymerase II promoter	Yes
1658	0	GO:0000981	RNA polymerase II transcription factor activity, sequence-specific DNA binding	Yes
1659	0	GO:0003700	DNA binding transcription factor activity	Yes
1660	0	GO:0001227	transcriptional repressor activity, RNA polymerase II transcription regulatory region sequence-specific binding	No
1661	0	GO:0001078	transcriptional repressor activity, RNA polymerase II core promoter proximal region sequence-specific binding	No
1662	0	GO:0000978	RNA polymerase II core promoter proximal region sequence-specific DNA binding	No
1663	0	GO:0000987	core promoter proximal region sequence-specific DNA binding	No
1664	0	GO:0001159	core promoter proximal region DNA binding	No
1665	0	GO:0001228	transcriptional activator activity, RNA polymerase II transcription regulatory region sequence-specific binding	No
1666	0	GO:0000982	transcription factor activity, RNA polymerase II core promoter proximal region sequence-specific binding	No
1667	0	GO:0001077	transcriptional activator activity, RNA polymerase II core promoter proximal region sequence-specific binding	No
1668	0	GO:0035148	tube formation	No
1669	0	GO:0016331	morphogenesis of embryonic epithelium	No
1670	0	GO:0001838	embryonic epithelial tube formation	No
1671	0	GO:0072175	epithelial tube formation	No
1672	0	GO:0021915	neural tube development	No
1673	0	GO:0001843	neural tube closure	No
1674	0	GO:0060606	tube closure	No
1675	0	GO:0001841	neural tube formation	No
1676	0	GO:0014020	primary neural tube formation	No
1677	0	GO:0007368	determination of left/right symmetry	No
1678	0	GO:0009799	specification of symmetry	No
1679	0	GO:0009855	determination of bilateral symmetry	No
1680	0	GO:0003143	embryonic heart tube morphogenesis	No
1681	0	GO:0035050	embryonic heart tube development	No
1682	0	GO:0001947	heart looping	No
1683	0	GO:0061371	determination of heart left/right asymmetry	No
1684	0	GO:0035295	tube development	No
1685	0	GO:0035239	tube morphogenesis	No
1686	0	GO:0060562	epithelial tube morphogenesis	No
1687	0	GO:0009887	animal organ morphogenesis	No
1688	0	GO:0048729	tissue morphogenesis	No
1689	0	GO:0002009	morphogenesis of an epithelium	No
1690	0	GO:0009792	embryo development ending in birth or egg hatching	No
1691	0	GO:0043009	chordate embryonic development	No
1692	0	GO:0048562	embryonic organ morphogenesis	No
1693	0	GO:0048568	embryonic organ development	No
1694	0	GO:0009790	embryo development	No
1695	0	GO:0048598	embryonic morphogenesis	No
1696	0	GO:0048747	muscle fiber development	No
1697	0	GO:0014904	myotube cell development	No
1698	0	GO:0048741	skeletal muscle fiber development	No
1699	0	GO:0007519	skeletal muscle tissue development	No
1700	0	GO:0060538	skeletal muscle organ development	No
1701	0	GO:0048643	positive regulation of skeletal muscle tissue development	No
1702	0	GO:2001014	regulation of skeletal muscle cell differentiation	No
1703	0	GO:0048641	regulation of skeletal muscle tissue development	No
1704	0	GO:0035914	skeletal muscle cell differentiation	No
1705	0	GO:0060142	regulation of syncytium formation by plasma membrane fusion	No
1706	0	GO:0060143	positive regulation of syncytium formation by plasma membrane fusion	No
1707	0	GO:0007520	myoblast fusion	No
1708	0	GO:0000768	syncytium formation by plasma membrane fusion	No
1709	0	GO:0006949	syncytium formation	No
1710	0	GO:0010831	positive regulation of myotube differentiation	No
1711	0	GO:0014902	myotube differentiation	No
1712	0	GO:0010830	regulation of myotube differentiation	No
1713	0	GO:0051153	regulation of striated muscle cell differentiation	No
1714	0	GO:0051155	positive regulation of striated muscle cell differentiation	No
1715	0	GO:0051147	regulation of muscle cell differentiation	No
1716	0	GO:0051149	positive regulation of muscle cell differentiation	No
1717	0	R-HSA-375170	CDO in myogenesis	No
1718	0	R-HSA-525793	Myogenesis	No
1719	0	GO:0045445	myoblast differentiation	No
1720	0	GO:0045661	regulation of myoblast differentiation	No
1721	0	GO:0035270	endocrine system development	No
1722	0	GO:0031016	pancreas development	No
1723	0	GO:0031018	endocrine pancreas development	No
1724	0	GO:0003309	type B pancreatic cell differentiation	No
1725	0	GO:0002067	glandular epithelial cell differentiation	No
1726	0	GO:0035883	enteroendocrine cell differentiation	No
1727	0	GO:0002065	columnar/cuboidal epithelial cell differentiation	No
1728	0	GO:0002066	columnar/cuboidal epithelial cell development	No
1729	0	GO:0042303	molting cycle	No
1730	0	GO:0042633	hair cycle	No
1731	0	GO:0098773	skin epidermis development	No
1732	0	GO:0001942	hair follicle development	No
1733	0	GO:0022404	molting cycle process	No
1734	0	GO:0022405	hair cycle process	No
1735	0	GO:0030856	regulation of epithelial cell differentiation	No
1736	0	GO:0030858	positive regulation of epithelial cell differentiation	No
1737	0	GO:0045606	positive regulation of epidermal cell differentiation	No
1738	0	GO:0045684	positive regulation of epidermis development	No
1739	0	GO:0045616	regulation of keratinocyte differentiation	No
1740	0	GO:0045604	regulation of epidermal cell differentiation	No
1741	0	GO:0045682	regulation of epidermis development	No
1742	0	GO:0072010	glomerular epithelium development	No
1743	0	GO:0072311	glomerular epithelial cell differentiation	No
1744	0	GO:0061318	renal filtration cell differentiation	No
1745	0	GO:0072112	glomerular visceral epithelial cell differentiation	No
1746	-0.08	GO:0032835	glomerulus development	No
1747	0	GO:0035850	epithelial cell differentiation involved in kidney development	No
1748	0	GO:0061005	cell differentiation involved in kidney development	No
1749	0	GO:0009953	dorsal/ventral pattern formation	No
1750	0	GO:0003002	regionalization	No
1751	0	GO:0007389	pattern specification process	No
1752	0	GO:0001756	somitogenesis	No
1753	0	GO:0061053	somite development	No
1754	0	GO:0009880	embryonic pattern specification	No
1755	0	GO:0000578	embryonic axis specification	No
1756	0	GO:0009798	axis specification	No
1757	0	GO:0009948	anterior/posterior axis specification	No
1758	0	GO:0009952	anterior/posterior pattern specification	No
1759	0	GO:0035282	segmentation	No
1760	0	GO:0035987	endodermal cell differentiation	No
1761	0	GO:0007492	endoderm development	No
1762	0	GO:0001706	endoderm formation	No
1763	0	GO:0007369	gastrulation	No
1764	-0.03	GO:0001704	formation of primary germ layer	No
1765	0	GO:0007498	mesoderm development	No
1766	0	GO:0048333	mesodermal cell differentiation	No
1767	0	GO:0001707	mesoderm formation	No
1768	0	GO:0048332	mesoderm morphogenesis	No
1769	0	GO:0051450	myoblast proliferation	No
1770	0	GO:2000291	regulation of myoblast proliferation	No
1771	0	GO:0048009	insulin-like growth factor receptor signaling pathway	No
1772	0	GO:0043567	regulation of insulin-like growth factor receptor signaling pathway	No
1773	0	GO:0040019	positive regulation of embryonic development	No
1774	0	GO:0010470	regulation of gastrulation	No
1775	0	GO:0045995	regulation of embryonic development	No
1776	0	GO:0001708	cell fate specification	No
1777	0	GO:0060795	cell fate commitment involved in formation of primary germ layer	No
1778	0	GO:0045165	cell fate commitment	No
1779	0	GO:0010453	regulation of cell fate commitment	No
1780	0	GO:0061311	cell surface receptor signaling pathway involved in heart development	No
1781	0	GO:2000826	regulation of heart morphogenesis	No
1782	0	GO:0048645	animal organ formation	No
1783	0	GO:0001709	cell fate determination	No
1784	0	GO:0045992	negative regulation of embryonic development	No
1785	0	GO:0040036	regulation of fibroblast growth factor receptor signaling pathway	No
1786	0	GO:0001755	neural crest cell migration	No
1787	0	GO:0014033	neural crest cell differentiation	No
1788	0	GO:0014031	mesenchymal cell development	No
1789	0	GO:0014032	neural crest cell development	No
1790	0	GO:0048864	stem cell development	No
1791	0	GO:0001101	response to acid chemical	No
1792	0	GO:0071229	cellular response to acid chemical	No
1793	0	GO:0032526	response to retinoic acid	No
1794	0	GO:0071300	cellular response to retinoic acid	No
1795	0	4916	Melanogenesis	No
1796	0	4310	Wnt signaling pathway	No
1797	0	GO:0005109	frizzled binding	No
1798	0	R-HSA-3238698	WNT ligand biogenesis and trafficking	No
1799	0	5217	Basal cell carcinoma	No
1800	0	4340	Hedgehog signaling pathway	No
1801	0	GO:0017147	Wnt-protein binding	No
1802	0	GO:0042813	Wnt-activated receptor activity	No
1803	0	GO:0007223	Wnt signaling pathway, calcium modulating pathway	No
1804	0	R-HSA-4086398	Ca2+ pathway	No
1805	0	R-HSA-373080	Class B/2 (Secretin family receptors)	No
1806	0	R-HSA-418555	G alpha (s) signalling events	No
1807	0	GO:0010171	body morphogenesis	No
1808	0	GO:0060324	face development	No
1809	0	GO:0060323	head morphogenesis	No
1810	0	GO:0060325	face morphogenesis	No
1811	0	GO:0071425	hematopoietic stem cell proliferation	No
1812	0	GO:0072089	stem cell proliferation	No
1813	0	GO:0072091	regulation of stem cell proliferation	No
1814	0	GO:2000648	positive regulation of stem cell proliferation	No
1815	0	GO:2000177	regulation of neural precursor cell proliferation	No
1816	0	GO:2000179	positive regulation of neural precursor cell proliferation	No
1817	0	GO:0017145	stem cell division	No
1818	0	GO:0007405	neuroblast proliferation	No
1819	0	GO:0061351	neural precursor cell proliferation	No
1820	0	GO:0060541	respiratory system development	No
1821	0	GO:0030323	respiratory tube development	No
1822	0	GO:0030324	lung development	No
1823	0	GO:0048565	digestive tract development	No
1824	0	GO:0055123	digestive system development	No
1825	0	GO:0048546	digestive tract morphogenesis	No
1826	0	GO:0048566	embryonic digestive tract development	No
1827	0	GO:0001701	in utero embryonic development	No
1828	0	GO:0001890	placenta development	No
1829	0	GO:0001892	embryonic placenta development	No
1830	0	GO:0001889	liver development	No
1831	0	GO:0061008	hepaticobiliary system development	No
1832	0	GO:0030879	mammary gland development	No
1833	0	GO:0061180	mammary gland epithelium development	No
1834	0	GO:0048732	gland development	No
1835	0	GO:0022612	gland morphogenesis	No
1836	0	GO:0021695	cerebellar cortex development	No
1837	0	GO:0021575	hindbrain morphogenesis	No
1838	0	GO:0021587	cerebellum morphogenesis	No
1839	0	GO:0030902	hindbrain development	No
1840	0	GO:0021549	cerebellum development	No
1841	0	GO:0022037	metencephalon development	No
1842	0	GO:0007417	central nervous system development	No
1843	0	GO:0007420	brain development	No
1844	0	GO:0060322	head development	No
1845	0	GO:0030901	midbrain development	No
1846	0	GO:0021762	substantia nigra development	No
1847	0	GO:0048857	neural nucleus development	No
1848	0	GO:0021872	forebrain generation of neurons	No
1849	0	GO:0021879	forebrain neuron differentiation	No
1850	0	GO:0021953	central nervous system neuron differentiation	No
1851	0	GO:0021954	central nervous system neuron development	No
1852	0	GO:0021761	limbic system development	No
1853	0	GO:0021766	hippocampus development	No
1854	0	GO:0021543	pallium development	No
1855	0	GO:0021987	cerebral cortex development	No
1856	0	GO:0021537	telencephalon development	No
1857	0	GO:0030900	forebrain development	No
1858	0	GO:0001764	neuron migration	No
1859	0	GO:2001222	regulation of neuron migration	No
1860	0	GO:0008347	glial cell migration	No
1861	0	GO:0021795	cerebral cortex cell migration	No
1862	0	GO:0021885	forebrain cell migration	No
1863	0	GO:0022029	telencephalon cell migration	No
1864	0	GO:0030501	positive regulation of bone mineralization	No
1865	0	GO:0070169	positive regulation of biomineral tissue development	No
1866	0	GO:0030500	regulation of bone mineralization	No
1867	0	GO:0070167	regulation of biomineral tissue development	No
1868	0	GO:0030282	bone mineralization	No
1869	0	GO:0031214	biomineral tissue development	No
1870	0	GO:0030279	negative regulation of ossification	No
1871	0	GO:0045668	negative regulation of osteoblast differentiation	No
1872	0	GO:0045669	positive regulation of osteoblast differentiation	No
1873	0	GO:0045778	positive regulation of ossification	No
1874	0	GO:0001503	ossification	No
1875	0	GO:0001649	osteoblast differentiation	No
1876	0	GO:0030278	regulation of ossification	No
1877	0	GO:0045667	regulation of osteoblast differentiation	No
1878	0	GO:0046530	photoreceptor cell differentiation	No
1879	0	GO:0001754	eye photoreceptor cell differentiation	No
1880	0	GO:0060042	retina morphogenesis in camera-type eye	No
1881	0	GO:0003407	neural retina development	No
1882	0	GO:0060041	retina development in camera-type eye	No
1883	0	GO:0031076	embryonic camera-type eye development	No
1884	0	GO:0048048	embryonic eye morphogenesis	No
1885	0	GO:0007423	sensory organ development	No
1886	0	GO:0001654	eye development	No
1887	0	GO:0043010	camera-type eye development	No
1888	0	GO:0090596	sensory organ morphogenesis	No
1889	0	GO:0048592	eye morphogenesis	No
1890	0	GO:0048593	camera-type eye morphogenesis	No
1891	0	GO:0042733	embryonic digit morphogenesis	No
1892	0	GO:0048736	appendage development	No
1893	0	GO:0060173	limb development	No
1894	0	GO:0035107	appendage morphogenesis	No
1895	0	GO:0035108	limb morphogenesis	No
1896	0	GO:0030326	embryonic limb morphogenesis	No
1897	0	GO:0035113	embryonic appendage morphogenesis	No
1898	0	GO:0061036	positive regulation of cartilage development	No
1899	0	GO:0032330	regulation of chondrocyte differentiation	No
1900	0	GO:0061035	regulation of cartilage development	No
1901	0	GO:0001501	skeletal system development	No
1902	-0.025	GO:0002062	chondrocyte differentiation	No
1903	0	GO:0061448	connective tissue development	No
1904	0	GO:0051216	cartilage development	No
1905	0	GO:0043583	ear development	No
1906	0	GO:0048839	inner ear development	No
1907	0	GO:0042471	ear morphogenesis	No
1908	0	GO:0042472	inner ear morphogenesis	No
1909	0	GO:1904888	cranial skeletal system development	No
1910	0	GO:0048706	embryonic skeletal system development	No
1911	0	GO:0048704	embryonic skeletal system morphogenesis	No
1912	0	GO:0060350	endochondral bone morphogenesis	No
1913	0	GO:0060348	bone development	No
1914	0	GO:0048705	skeletal system morphogenesis	No
1915	0	GO:0060349	bone morphogenesis	No
1916	0	GO:0003229	ventricular cardiac muscle tissue development	No
1917	0	GO:0055010	ventricular cardiac muscle tissue morphogenesis	No
1918	0	GO:0055008	cardiac muscle tissue morphogenesis	No
1919	0	GO:0048644	muscle organ morphogenesis	No
1920	0	GO:0060415	muscle tissue morphogenesis	No
1921	0	GO:0003205	cardiac chamber development	No
1922	0	GO:0003206	cardiac chamber morphogenesis	No
1923	0	GO:0003231	cardiac ventricle development	No
1924	0	GO:0003208	cardiac ventricle morphogenesis	No
1925	0	GO:0003007	heart morphogenesis	No
1926	0	GO:0007507	heart development	No
1927	0	GO:0060840	artery development	No
1928	0	GO:0048844	artery morphogenesis	No
1929	0	GO:0035904	aorta development	No
1930	0	GO:0035909	aorta morphogenesis	No
1931	0	GO:0061383	trabecula morphogenesis	No
1932	0	GO:0061384	heart trabecula morphogenesis	No
1933	0	GO:0060317	cardiac epithelial to mesenchymal transition	No
1934	-0.025	GO:0072132	mesenchyme morphogenesis	No
1935	0	GO:0003272	endocardial cushion formation	No
1936	0	GO:0003197	endocardial cushion development	No
1937	0	GO:0003203	endocardial cushion morphogenesis	No
1938	0	GO:0003171	atrioventricular valve development	No
1939	0	GO:0003181	atrioventricular valve morphogenesis	No
1940	0	GO:1905314	semi-lunar valve development	No
1941	0	GO:0003170	heart valve development	No
1942	0	GO:0003179	heart valve morphogenesis	No
1943	0	GO:0003283	atrial septum development	No
1944	0	GO:0003209	cardiac atrium morphogenesis	No
1945	0	GO:0003230	cardiac atrium development	No
1946	0	GO:0003279	cardiac septum development	No
1947	0	GO:0060411	cardiac septum morphogenesis	No
1948	0	GO:0003281	ventricular septum development	No
1949	0	GO:0060412	ventricular septum morphogenesis	No
1950	0	GO:0060037	pharyngeal system development	No
1951	-0.024	GO:0003151	outflow tract morphogenesis	No
1952	0	GO:0003148	outflow tract septum morphogenesis	No
1953	0	GO:0017015	regulation of transforming growth factor beta receptor signaling pathway	No
1954	0	GO:1903844	regulation of cellular response to transforming growth factor beta stimulus	No
1955	0	GO:0030512	negative regulation of transforming growth factor beta receptor signaling pathway	No
1956	0	GO:1903845	negative regulation of cellular response to transforming growth factor beta stimulus	No
1957	0	GO:0090287	regulation of cellular response to growth factor stimulus	No
1958	0	GO:0090101	negative regulation of transmembrane receptor protein serine/threonine kinase signaling pathway	No
1959	0	GO:0090288	negative regulation of cellular response to growth factor stimulus	No
1960	0	GO:0070848	response to growth factor	No
1961	0	GO:0071363	cellular response to growth factor stimulus	No
1962	0	GO:0007179	transforming growth factor beta receptor signaling pathway	No
1963	0	GO:0071559	response to transforming growth factor beta	No
1964	0	GO:0071560	cellular response to transforming growth factor beta stimulus	No
1965	0	GO:0007178	transmembrane receptor protein serine/threonine kinase signaling pathway	No
1966	0	GO:0090092	regulation of transmembrane receptor protein serine/threonine kinase signaling pathway	No
1967	0	GO:0030509	BMP signaling pathway	No
1968	0	GO:0071772	response to BMP	No
1969	0	GO:0071773	cellular response to BMP stimulus	No
1970	0	GO:0030513	positive regulation of BMP signaling pathway	No
1971	0	GO:0030510	regulation of BMP signaling pathway	No
1972	0	GO:0030514	negative regulation of BMP signaling pathway	No
1973	0	GO:0007184	SMAD protein import into nucleus	No
1974	0	GO:0060390	regulation of SMAD protein import into nucleus	No
1975	0	GO:0060395	SMAD protein signal transduction	No
1976	0	GO:0005160	transforming growth factor beta receptor binding	No
1977	0	GO:0090100	positive regulation of transmembrane receptor protein serine/threonine kinase signaling pathway	No
1978	0	GO:0010862	positive regulation of pathway-restricted SMAD protein phosphorylation	No
1979	0	GO:0060389	pathway-restricted SMAD protein phosphorylation	No
1980	0	GO:0060393	regulation of pathway-restricted SMAD protein phosphorylation	No
1981	0	GO:0001837	epithelial to mesenchymal transition	No
1982	0	GO:0060485	mesenchyme development	No
1983	0	GO:0048762	mesenchymal cell differentiation	No
1984	0	GO:0010717	regulation of epithelial to mesenchymal transition	No
1985	-0.031	GO:0010718	positive regulation of epithelial to mesenchymal transition	No
1986	0	R-HSA-2173788	Downregulation of TGF-beta receptor signaling	No
1987	0	R-HSA-2173789	TGF-beta receptor signaling activates SMADs	No
1988	0	R-HSA-170834	Signaling by TGF-beta Receptor Complex	No
1989	0	R-HSA-9006936	Signaling by TGF-beta family members	No
1990	0	R-HSA-2173795	Downregulation of SMAD2/3:SMAD4 transcriptional activity	No
1991	0	R-HSA-2173793	Transcriptional activity of SMAD2/SMAD3:SMAD4 heterotrimer	No
1992	0	R-HSA-2173796	SMAD2/SMAD3:SMAD4 heterotrimer regulates transcription	No
1993	0	GO:1902895	positive regulation of pri-miRNA transcription from RNA polymerase II promoter	No
1994	0	GO:0061614	pri-miRNA transcription from RNA polymerase II promoter	No
1995	0	GO:1902893	regulation of pri-miRNA transcription from RNA polymerase II promoter	No
1996	0	GO:0032924	activin receptor signaling pathway	No
1997	0	GO:0032925	regulation of activin receptor signaling pathway	No
1998	0	R-HSA-1502540	Signaling by Activin	No
1999	0	R-HSA-1181150	Signaling by NODAL	No
[truncated: 5,012 more rows]

## Sheet: Fig1d_raw
NR1H3 gene count	NAS
1382	4
1011	7
1220	7
1383	6
1607	5
966	5
1429	6
926	6
751	2
994	5
1103	1
841	5
783	8
964	5
945	4
978	3
883	6
911	5
998	6
1371	3
976	8
980	7
938	5
868	6
905	6
1062	2
719	5
956	3
1257	5
1038	4
1311	2
1521	2
1193	5
1282	4
1108	8
1503	5
1371	4
1139	6
1077	3
1136	6
999	6
880	5
867	8
943	5
1093	5
1226	5
981	4
978	6
970	7
676	0
700	0
1226	0
1098	2
841	0
731	0
1310	0
1089	0
771	0
1904	6
945	7
1283	3
1159	7
995	5
1117	3
756	3
3124	1
1221	4
946	6
1021	4
985	3
879	4
1265	4
660	5
1105	4
1009	6
1164	5
1199	4
1314	3
1248	4
1378	5
1538	4
1173	7
1229	2
1026	5
1125	5
1218	4
775	8
1457	4
889	5
1436	6
1120	7
1080	2
1281	6
2257	3
955	7
1062	4
1261	6
1123	6
924	3
1038	3
1192	2
878	5
1046	5
1331	4
1266	6
1503	3
794	6
891	6
879	1
1070	2
807	4
1311	5
973	2
1062	5
1192	1
1017	5
869	2
1249	4
2740	4
1270	2
1102	4
889	2
974	3
1264	4
1018	6
934	6
898	3
1001	2
942	3
1287	3
996	5
1086	5
1033	4
1251	5
759	4
1633	3
2421	1
2697	2
1532	1
1057	3
1559	1
1471	7
933	5
1022	1
1012	3
1656	6
1143	7
1343	8
1191	5
1378	4
1396	5
1288	6
1091	4
1476	6
1403	4
1276	5
1095	4
1115	7
1689	4
1297	2
925	7
1174	6
1377	7
602	4
1422	3
1394	8
1051	5
1729	3
964	4
1091	2
1532	5
1432	4
1851	4
2229	3
853	0
1203	0
978	5
1421	1
1810	2
2030	2
1293	6
1676	6
1577	1
1265	6
1279	4
1455	3
1504	2
1253	6
1203	7
1218	5
1450	6
1383	5
1520	5
1386	5
1427	1
747	8
1456	5
1682	6
1683	3
1718	2
1781	5
1737	5
955	6
1400	4
880	6
888	4
1331	5
1087	5
1278	6
871	7
1134	4
998	6
1484	7
1223	3
1384	5
1347	7

## Sheet: Fig1d_result
NAS	P value	Adjusted P value	Stars
8	0.408245	0.408245
7	0.0440073	0.050294
6	0.0104534	0.0209068	*
5	0.0215901	0.0287869	*
4	0.00775106	0.0209068	*
3	0.00986086	0.0209068	*
2	0.0132321	0.0211713	*
1	0.00276143	0.0209068	*

## Sheet: Fig1e_result
Log2FC	AveExpr	t	P.Value	adj.P.Val	B	ensembl_gene_id	contrastID	N_left	N_right	designFormula	dataset	PEER_correction_TMM_INT	PEER_correction_TMM	SVA_correction	gene_name	stars
-0.136875	1.66165	-0.721077	0.47164	0.604966	-6.33153	ENSG00000007944	fibrosis_stage_3_4_vs_nas_0_f_0	68	8	~ 0 + disease + gender	GSE135251	FALSE	FALSE	FALSE	MYLIP
0.80833	6.28768	2.41752	0.01645	0.0462904	-4.09157	ENSG00000072310	fibrosis_stage_3_4_vs_nas_0_f_0	68	8	~ 0 + disease + gender	GSE135251	FALSE	FALSE	FALSE	SREBF1	*
2.27988	10.7917	5.96786	9.7057e-09	2.6221e-07	9.43215	ENSG00000099194	fibrosis_stage_3_4_vs_nas_0_f_0	68	8	~ 0 + disease + gender	GSE135251	FALSE	FALSE	FALSE	SCD	***
-0.249017	12.3504	-1.33725	0.182543	0.301595	-6.06767	ENSG00000110245	fibrosis_stage_3_4_vs_nas_0_f_0	68	8	~ 0 + disease + gender	GSE135251	FALSE	FALSE	FALSE	APOC3
-0.579708	8.9354	-2.11221	0.0358135	0.0862988	-4.77803	ENSG00000132855	fibrosis_stage_3_4_vs_nas_0_f_0	68	8	~ 0 + disease + gender	GSE135251	FALSE	FALSE	FALSE	ANGPTL3
2.87123	7.7472	7.35941	3.7817e-12	3.2963e-10	17.0924	ENSG00000134824	fibrosis_stage_3_4_vs_nas_0_f_0	68	8	~ 0 + disease + gender	GSE135251	FALSE	FALSE	FALSE	FADS2	***
-0.49004	6.29159	-2.99347	0.00307846	0.0117698	-2.60593	ENSG00000138075	fibrosis_stage_3_4_vs_nas_0_f_0	68	8	~ 0 + disease + gender	GSE135251	FALSE	FALSE	FALSE	ABCG5	*
0.376629	6.23983	2.31383	0.0216101	0.0577861	-4.34065	ENSG00000143921	fibrosis_stage_3_4_vs_nas_0_f_0	68	8	~ 0 + disease + gender	GSE135251	FALSE	FALSE	FALSE	ABCG8
2.05906	5.82372	3.35438	0.00093891	0.00441641	-1.43717	ENSG00000167910	fibrosis_stage_3_4_vs_nas_0_f_0	68	8	~ 0 + disease + gender	GSE135251	FALSE	FALSE	FALSE	CYP7A1	**
2.26824	7.54997	5.56172	7.8246e-08	1.546e-06	7.43184	ENSG00000169710	fibrosis_stage_3_4_vs_nas_0_f_0	68	8	~ 0 + disease + gender	GSE135251	FALSE	FALSE	FALSE	FASN	***
0.324554	1.11641	0.92967	0.353572	0.491549	-6.00978	ENSG00000234906	fibrosis_stage_3_4_vs_nas_0_f_0	68	8	~ 0 + disease + gender	GSE135251	FALSE	FALSE	FALSE	APOC2
0.696943	5.47754	3.23235	0.00141924	0.00622075	-1.85797	ENSG00000278540	fibrosis_stage_3_4_vs_nas_0_f_0	68	8	~ 0 + disease + gender	GSE135251	FALSE	FALSE	FALSE	ACACA	**
0.949095	1.98291	6.19447	5.8063e-09	1.2371e-07	10.094	ENSG00000007944	fibrosis_stage_3_4_vs_nas_0_f_0	20	31	~ 0 + disease + gender	GSE162694	FALSE	FALSE	FALSE	MYLIP	***
0.568726	4.94406	2.15716	0.032643	0.0662289	-4.73477	ENSG00000072310	fibrosis_stage_3_4_vs_nas_0_f_0	20	31	~ 0 + disease + gender	GSE162694	FALSE	FALSE	FALSE	SREBF1
0.689492	8.77821	2.1801	0.0308762	0.0631864	-4.79535	ENSG00000099194	fibrosis_stage_3_4_vs_nas_0_f_0	20	31	~ 0 + disease + gender	GSE162694	FALSE	FALSE	FALSE	SCD
0.896156	9.71867	2.75109	0.00669842	0.0175426	-3.41076	ENSG00000110245	fibrosis_stage_3_4_vs_nas_0_f_0	20	31	~ 0 + disease + gender	GSE162694	FALSE	FALSE	FALSE	APOC3	*
0.0574663	8.83523	0.342573	0.732419	0.802677	-7.0767	ENSG00000132855	fibrosis_stage_3_4_vs_nas_0_f_0	20	31	~ 0 + disease + gender	GSE162694	FALSE	FALSE	FALSE	ANGPTL3
0.457036	5.44935	1.48446	0.139876	0.219518	-5.99288	ENSG00000134824	fibrosis_stage_3_4_vs_nas_0_f_0	20	31	~ 0 + disease + gender	GSE162694	FALSE	FALSE	FALSE	FADS2
-0.155443	6.22521	-1.41531	0.159139	0.243783	-6.10902	ENSG00000138075	fibrosis_stage_3_4_vs_nas_0_f_0	20	31	~ 0 + disease + gender	GSE162694	FALSE	FALSE	FALSE	ABCG5
-0.100873	5.78881	-0.719609	0.472933	0.578137	-6.83168	ENSG00000143921	fibrosis_stage_3_4_vs_nas_0_f_0	20	31	~ 0 + disease + gender	GSE162694	FALSE	FALSE	FALSE	ABCG8
-0.948973	5.01061	-1.88506	0.0614241	0.112167	-5.24104	ENSG00000167910	fibrosis_stage_3_4_vs_nas_0_f_0	20	31	~ 0 + disease + gender	GSE162694	FALSE	FALSE	FALSE	CYP7A1
1.7825	5.79869	4.38294	2.2355e-05	0.00013795	1.95202	ENSG00000169710	fibrosis_stage_3_4_vs_nas_0_f_0	20	31	~ 0 + disease + gender	GSE162694	FALSE	FALSE	FALSE	FASN	***
0.0280033	9.83834	0.167414	0.867278	0.90579	-7.08525	ENSG00000234906	fibrosis_stage_3_4_vs_nas_0_f_0	20	31	~ 0 + disease + gender	GSE162694	FALSE	FALSE	FALSE	APOC2

## Sheet: Fig1f_result
id.exposure	id.outcome	outcome	exposure	method	nsnp	b	se	pval	adjP	gene_name	signed.adj.P.Val.clipped
ENSG00000025434	ALAT_ASAT_ratio	ALAT ASAT ratio	exposure	Inverse variance weighted	8	0.017946	0.00745621	0.0160904	0.0569867	NR1H3	1.24423
ENSG00000025434	Apolipoprotein_A	Apolipoprotein A	exposure	Inverse variance weighted	8	-0.0692126	0.0175744	8.20771e-05	0.00174414	NR1H3	-2.75842
ENSG00000025434	Gamma_glutamyltransferase	Gamma glutamyltransferase	exposure	Inverse variance weighted	8	-0.0182468	0.00620549	0.00327755	0.0184306	NR1H3	-1.73446
ENSG00000025434	HDL_cholesterol	HDL cholesterol	exposure	Inverse variance weighted	8	-0.0913643	0.0243588	0.000176293	0.00287841	NR1H3	-2.54085
ENSG00000025434	Triglycerides	Triglycerides	exposure	Inverse variance weighted	8	0.0395814	0.0137912	0.00410403	0.0184306	NR1H3	1.73446
ENSG00000025434	whole_body_fat_percentage	whole body fat percentage	exposure	Inverse variance weighted	8	0.026114	0.0107858	0.0154714	0.0569867	NR1H3	1.24423

## Sheet: Fig2b_raw
log[C]	Replicate1	Replicate2
0.169351	55.1731	112.161
1.52416	93.7588	106.241
4.57247	81.4371	98.9821
13.7174	57.3696	117.13
41.1523	60.2893	115.174
123.457	30.9717	62.767
370.37	22.4134	42.155
1111.11	4.64073	14.6722
3333.33	0.850465	5.4711
10000	-7.61401	7.61401

## Sheet: Fig2c_raw
Genes	Value	Condition	Animal
Srebp1c	0.38	Vehicle	DIO mouse
Fasn	1.133	Vehicle	DIO mouse
Acaca	0.595	Vehicle	DIO mouse
Scd1	0.676	Vehicle	DIO mouse
Srebp1c	2.103	Vehicle	DIO mouse
Fasn	1.155	Vehicle	DIO mouse
Acaca	1.713	Vehicle	DIO mouse
Scd1	0.609	Vehicle	DIO mouse
Srebp1c	0.34	Vehicle	DIO mouse
Fasn	0.749	Vehicle	DIO mouse
Acaca	0.519	Vehicle	DIO mouse
Scd1	0.554	Vehicle	DIO mouse
Srebp1c	0.941	Vehicle	DIO mouse
Fasn	0.938	Vehicle	DIO mouse
Acaca	0.817	Vehicle	DIO mouse
Scd1	1.229	Vehicle	DIO mouse
Srebp1c	1.13	Vehicle	DIO mouse
Fasn	1.021	Vehicle	DIO mouse
Acaca	1.025	Vehicle	DIO mouse
Scd1	0.912	Vehicle	DIO mouse
Srebp1c	1.106	Vehicle	DIO mouse
Fasn	1.004	Vehicle	DIO mouse
Acaca	1.331	Vehicle	DIO mouse
Scd1	2.021	Vehicle	DIO mouse
Srebp1c	0.767	TLC.2716..0.3mg.kg	DIO mouse
Fasn	0.496	TLC.2716..0.3mg.kg	DIO mouse
Acaca	0.579	TLC.2716..0.3mg.kg	DIO mouse
Scd1	0.036	TLC.2716..0.3mg.kg	DIO mouse
Srebp1c	0.331	TLC.2716..0.3mg.kg	DIO mouse
Fasn	0.307	TLC.2716..0.3mg.kg	DIO mouse
Acaca	0.368	TLC.2716..0.3mg.kg	DIO mouse
Scd1	0.021	TLC.2716..0.3mg.kg	DIO mouse
Srebp1c	0.722	TLC.2716..0.3mg.kg	DIO mouse
Fasn	0.397	TLC.2716..0.3mg.kg	DIO mouse
Acaca	0.556	TLC.2716..0.3mg.kg	DIO mouse
Scd1	0.096	TLC.2716..0.3mg.kg	DIO mouse
Srebp1c	0.322	TLC.2716..0.3mg.kg	DIO mouse
Fasn	0.366	TLC.2716..0.3mg.kg	DIO mouse
Acaca	0.291	TLC.2716..0.3mg.kg	DIO mouse
Scd1	0.043	TLC.2716..0.3mg.kg	DIO mouse
Srebp1c	0.326	TLC.2716..0.3mg.kg	DIO mouse
Fasn	0.337	TLC.2716..0.3mg.kg	DIO mouse
Acaca	0.194	TLC.2716..0.3mg.kg	DIO mouse
Scd1	0.038	TLC.2716..0.3mg.kg	DIO mouse
Srebp1c	0.258	TLC.2716..0.3mg.kg	DIO mouse
Fasn	0.378	TLC.2716..0.3mg.kg	DIO mouse
Acaca	0.246	TLC.2716..0.3mg.kg	DIO mouse
Scd1	0.015	TLC.2716..0.3mg.kg	DIO mouse
Srebp1c	1.288	TLC.2716..1mg.kg	DIO mouse
Fasn	0.448	TLC.2716..1mg.kg	DIO mouse
Acaca	0.808	TLC.2716..1mg.kg	DIO mouse
Scd1	0.003	TLC.2716..1mg.kg	DIO mouse
Srebp1c	0.371	TLC.2716..1mg.kg	DIO mouse
Fasn	0.166	TLC.2716..1mg.kg	DIO mouse
Acaca	0.167	TLC.2716..1mg.kg	DIO mouse
Scd1	0.002	TLC.2716..1mg.kg	DIO mouse
Srebp1c	0.201	TLC.2716..1mg.kg	DIO mouse
Fasn	0.211	TLC.2716..1mg.kg	DIO mouse
Acaca	0.277	TLC.2716..1mg.kg	DIO mouse
Scd1	0.005	TLC.2716..1mg.kg	DIO mouse
Srebp1c	0.244	TLC.2716..1mg.kg	DIO mouse
Fasn	0.224	TLC.2716..1mg.kg	DIO mouse
Acaca	0.267	TLC.2716..1mg.kg	DIO mouse
Scd1	0.001	TLC.2716..1mg.kg	DIO mouse
Srebp1c	0.267	TLC.2716..1mg.kg	DIO mouse
Fasn	0.244	TLC.2716..1mg.kg	DIO mouse
Acaca	0.343	TLC.2716..1mg.kg	DIO mouse
Scd1	0.002	TLC.2716..1mg.kg	DIO mouse
Srebp1c	0.485	TLC.2716..1mg.kg	DIO mouse
Fasn	0.429	TLC.2716..1mg.kg	DIO mouse
Acaca	0.466	TLC.2716..1mg.kg	DIO mouse
Scd1	0.002	TLC.2716..1mg.kg	DIO mouse
Srebp1c	1.146	Vehicle	SD rat
Fasn	1.071	Vehicle	SD rat
Acaca	1.126	Vehicle	SD rat
Scd1	1.012	Vehicle	SD rat
Srebp1c	0.772	Vehicle	SD rat
Fasn	0.988	Vehicle	SD rat
Acaca	0.575	Vehicle	SD rat
Scd1	1.159	Vehicle	SD rat
Srebp1c	1.801	Vehicle	SD rat
Fasn	1.488	Vehicle	SD rat
Acaca	1.196	Vehicle	SD rat
Scd1	1.408	Vehicle	SD rat
Srebp1c	0.854	Vehicle	SD rat
Fasn	0.757	Vehicle	SD rat
Acaca	1.055	Vehicle	SD rat
Scd1	0.855	Vehicle	SD rat
Srebp1c	0.852	Vehicle	SD rat
Fasn	0.893	Vehicle	SD rat
Acaca	0.954	Vehicle	SD rat
Scd1	0.782	Vehicle	SD rat
Srebp1c	0.576	Vehicle	SD rat
Fasn	0.803	Vehicle	SD rat
Acaca	1.095	Vehicle	SD rat
Scd1	0.784	Vehicle	SD rat
Srebp1c	0.188	TLC.2716..0.1mg.kg	SD rat
Fasn	0.449	TLC.2716..0.1mg.kg	SD rat
Acaca	0.435	TLC.2716..0.1mg.kg	SD rat
Scd1	0.563	TLC.2716..0.1mg.kg	SD rat
Srebp1c	0.277	TLC.2716..0.1mg.kg	SD rat
Fasn	0.752	TLC.2716..0.1mg.kg	SD rat
Acaca	0.362	TLC.2716..0.1mg.kg	SD rat
Scd1	0.418	TLC.2716..0.1mg.kg	SD rat
Srebp1c	0.427	TLC.2716..0.1mg.kg	SD rat
Fasn	0.403	TLC.2716..0.1mg.kg	SD rat
Acaca	0.515	TLC.2716..0.1mg.kg	SD rat
Scd1	0.236	TLC.2716..0.1mg.kg	SD rat
Srebp1c	0.599	TLC.2716..0.1mg.kg	SD rat
Fasn	0.497	TLC.2716..0.1mg.kg	SD rat
Acaca	0.645	TLC.2716..0.1mg.kg	SD rat
Scd1	0.548	TLC.2716..0.1mg.kg	SD rat
Srebp1c	0.153	TLC.2716..0.1mg.kg	SD rat
Fasn	0.31	TLC.2716..0.1mg.kg	SD rat
Acaca	0.319	TLC.2716..0.1mg.kg	SD rat
Scd1	0.176	TLC.2716..0.1mg.kg	SD rat
Srebp1c	0.422	TLC.2716..0.1mg.kg	SD rat
Fasn	0.489	TLC.2716..0.1mg.kg	SD rat
Acaca	0.472	TLC.2716..0.1mg.kg	SD rat
Scd1	0.433	TLC.2716..0.1mg.kg	SD rat
Srebp1c	0.239	TLC.2716..1mg.kg	SD rat
Fasn	0.342	TLC.2716..1mg.kg	SD rat
Acaca	0.346	TLC.2716..1mg.kg	SD rat
Scd1	0.349	TLC.2716..1mg.kg	SD rat
Srebp1c	0.119	TLC.2716..1mg.kg	SD rat
Fasn	0.151	TLC.2716..1mg.kg	SD rat
Acaca	0.173	TLC.2716..1mg.kg	SD rat
Scd1	0.008	TLC.2716..1mg.kg	SD rat
Srebp1c	0.221	TLC.2716..1mg.kg	SD rat
Fasn	0.144	TLC.2716..1mg.kg	SD rat
Acaca	0.254	TLC.2716..1mg.kg	SD rat
Scd1	0.046	TLC.2716..1mg.kg	SD rat
Srebp1c	0.433	TLC.2716..1mg.kg	SD rat
Fasn	0.225	TLC.2716..1mg.kg	SD rat
Acaca	0.41	TLC.2716..1mg.kg	SD rat
Scd1	0.008	TLC.2716..1mg.kg	SD rat
Srebp1c	0.318	TLC.2716..1mg.kg	SD rat
Fasn	0.323	TLC.2716..1mg.kg	SD rat
Acaca	0.46	TLC.2716..1mg.kg	SD rat
Scd1	0.208	TLC.2716..1mg.kg	SD rat
Srebp1c	0.05	TLC.2716..1mg.kg	SD rat
Fasn	0.056	TLC.2716..1mg.kg	SD rat
Acaca	0.114	TLC.2716..1mg.kg	SD rat
Scd1	0.001	TLC.2716..1mg.kg	SD rat
Srebp1c	0.313	Vehicle	ZDF rat
Fasn	0.375	Vehicle	ZDF rat
Acaca	0.55	Vehicle	ZDF rat
Scd1	0.614	Vehicle	ZDF rat
Srebp1c	0.426	Vehicle	ZDF rat
Fasn	0.878	Vehicle	ZDF rat
Acaca	0.631	Vehicle	ZDF rat
Scd1	0.64	Vehicle	ZDF rat
Srebp1c	1.338	Vehicle	ZDF rat
Fasn	1.562	Vehicle	ZDF rat
Acaca	1.658	Vehicle	ZDF rat
Scd1	1.44	Vehicle	ZDF rat
Srebp1c	1.638	Vehicle	ZDF rat
Fasn	1.217	Vehicle	ZDF rat
Acaca	1.254	Vehicle	ZDF rat
Scd1	1.257	Vehicle	ZDF rat
Srebp1c	0.512	Vehicle	ZDF rat
Fasn	0.562	Vehicle	ZDF rat
Acaca	0.335	Vehicle	ZDF rat
Scd1	0.767	Vehicle	ZDF rat
Srebp1c	1.772	Vehicle	ZDF rat
Fasn	1.406	Vehicle	ZDF rat
Acaca	1.573	Vehicle	ZDF rat
Scd1	1.281	Vehicle	ZDF rat
Srebp1c	0.494	TLC.2716..0.1mg.kg	ZDF rat
Fasn	0.482	TLC.2716..0.1mg.kg	ZDF rat
Acaca	0.396	TLC.2716..0.1mg.kg	ZDF rat
Scd1	0.532	TLC.2716..0.1mg.kg	ZDF rat
Srebp1c	0.974	TLC.2716..0.1mg.kg	ZDF rat
Fasn	0.264	TLC.2716..0.1mg.kg	ZDF rat
Acaca	0.199	TLC.2716..0.1mg.kg	ZDF rat
Scd1	0.479	TLC.2716..0.1mg.kg	ZDF rat
Srebp1c	0.881	TLC.2716..0.1mg.kg	ZDF rat
Fasn	0.34	TLC.2716..0.1mg.kg	ZDF rat
Acaca	0.519	TLC.2716..0.1mg.kg	ZDF rat
Scd1	0.352	TLC.2716..0.1mg.kg	ZDF rat
Srebp1c	0.777	TLC.2716..0.1mg.kg	ZDF rat
Fasn	0.315	TLC.2716..0.1mg.kg	ZDF rat
Acaca	0.632	TLC.2716..0.1mg.kg	ZDF rat
Scd1	0.242	TLC.2716..0.1mg.kg	ZDF rat
Srebp1c	0.638	TLC.2716..0.1mg.kg	ZDF rat
Fasn	0.268	TLC.2716..0.1mg.kg	ZDF rat
Acaca	0.569	TLC.2716..0.1mg.kg	ZDF rat
Scd1	0.524	TLC.2716..0.1mg.kg	ZDF rat
Srebp1c	0.085	TLC.2716..1mg.kg	ZDF rat
Fasn	0.016	TLC.2716..1mg.kg	ZDF rat
Acaca	0.086	TLC.2716..1mg.kg	ZDF rat
Scd1	0.002	TLC.2716..1mg.kg	ZDF rat
Srebp1c	0.176	TLC.2716..1mg.kg	ZDF rat
Fasn	0.124	TLC.2716..1mg.kg	ZDF rat
Acaca	0.34	TLC.2716..1mg.kg	ZDF rat
Scd1	0.003	TLC.2716..1mg.kg	ZDF rat
Srebp1c	0.129	TLC.2716..1mg.kg	ZDF rat
Fasn	0.02	TLC.2716..1mg.kg	ZDF rat
Acaca	0.086	TLC.2716..1mg.kg	ZDF rat
Scd1	0	TLC.2716..1mg.kg	ZDF rat
Srebp1c	0.151	TLC.2716..1mg.kg	ZDF rat
Fasn	0.028	TLC.2716..1mg.kg	ZDF rat
Acaca	0.091	TLC.2716..1mg.kg	ZDF rat
Scd1	0	TLC.2716..1mg.kg	ZDF rat
Srebp1c	0.085	TLC.2716..1mg.kg	ZDF rat
Fasn	0.041	TLC.2716..1mg.kg	ZDF rat
Acaca	0.297	TLC.2716..1mg.kg	ZDF rat
Scd1	0.001	TLC.2716..1mg.kg	ZDF rat

[truncated: 71 more sheets: Fig2c_result, Fig2d_raw, Fig2d_result, Fig2e_raw, Fig2e_result, Fig2f_raw, Fig2f_result, Fig2g_raw, Fig2g_result, Fig2h_raw, Fig2h_result, Fig2i_raw, Fig2i_result, Fig2j_raw, Fig2j_result, Fig2k_raw, Fig2k_result, Fig2l_raw, Fig2l_result, Fig3c_raw …]
